# Supplementary material for: Pertussis Vaccine Candidate Based on Outer Membrane Vesicles Derived From Biofilm Culture
Source: Front Immunol. 2021 Sep 15;12:730434. doi: 10.3389/fimmu.2021.730434 (PMC8479151; doi:10.3389/fimmu.2021.730434)
Supplement: Supplementary file 2 [file Table_1.xlsx]

## Sheet: Sheet1
	List of Differentially Expressed Proteins Biofilm culture condition (upregulated)
	Description		gene	locus tag	Location
Q7VW88	50S ribosomal protein L11 OS=Bordetella pertussis (strain Tohama I / ATCC BAA-589 / NCTC 13251) OX=257313 GN=rplK PE=3 SV=1	50S ribosomal protein L11	rplK	BP0010	Cytoplasmic
Q7VW77	50S ribosomal protein L1 OS=Bordetella pertussis (strain Tohama I / ATCC BAA-589 / NCTC 13251) OX=257313 GN=rplA PE=3 SV=1	50S ribosomal protein L1	rplA	BP0011	Cytoplasmic
Q7VW76	50S ribosomal protein L10 OS=Bordetella pertussis (strain Tohama I / ATCC BAA-589 / NCTC 13251) OX=257313 GN=rplJ PE=3 SV=1	50S ribosomal protein L10	rplJ	BP0013	Cytoplasmic
Q7VW70	Glycine--tRNA ligase beta subunit OS=Bordetella pertussis (strain Tohama I / ATCC BAA-589 / NCTC 13251) OX=257313 GN=glyS PE=3 SV=1	glycyl-tRNA synthetase beta chain	glyS	BP0034	Cytoplasmic
Q7VW69	Arginine--tRNA ligase OS=Bordetella pertussis (strain Tohama I / ATCC BAA-589 / NCTC 13251) OX=257313 GN=argS PE=3 SV=2	arginyl-tRNA synthetase	argS	BP0115	Cytoplasmic
Q7VW67	Methionine--tRNA ligase OS=Bordetella pertussis (strain Tohama I / ATCC BAA-589 / NCTC 13251) OX=257313 GN=metG PE=3 SV=1	methionyl-tRNA synthetase	metG	BP0180	Cytoplasmic
Q7VW58	Ribosomal RNA small subunit methyltransferase I OS=Bordetella pertussis (strain Tohama I / ATCC BAA-589 / NCTC 13251) OX=257313 GN=rsmI PE=3 SV=1	tetrapyrrole methylase		BP0390	Unknown
Q7VW40	Ribosomal protein S12 methylthiotransferase RimO OS=Bordetella pertussis (strain Tohama I / ATCC BAA-589 / NCTC 13251) OX=257313 GN=rimO PE=3 SV=1	conserved hypothetical protein	rimO	BP0545	Cytoplasmic
Q79GN3	Methionyl-tRNA formyltransferase OS=Bordetella pertussis (strain Tohama I / ATCC BAA-589 / NCTC 13251) OX=257313 GN=fmt PE=3 SV=1	methionyl-tRNA formyltransferase	fmt	BP0551	Cytoplasmic
P56865	16S rRNA (cytosine967-C5)-methyltransferase [EC:2.1.1.176]	conserved hypothetical protein		BP0569	Unknown
Q7VW21	50S ribosomal protein L21 OS=Bordetella pertussis (strain Tohama I / ATCC BAA-589 / NCTC 13251) OX=257313 GN=rplU PE=3 SV=1	50S ribosomal protein L21	rplU	BP0749	Cytoplasmic
Q7VVZ4	30S ribosomal protein S15 OS=Bordetella pertussis (strain Tohama I / ATCC BAA-589 / NCTC 13251) OX=257313 GN=rpsO PE=3 SV=1	30S ribosomal protein S15	rpsO	BP0794	Cytoplasmic
Q7VVZ0	30S ribosomal protein S1 OS=Bordetella pertussis (strain Tohama I / ATCC BAA-589 / NCTC 13251) OX=257313 GN=rpsA PE=3 SV=1	30S ribosomal protein S1	rpsA	BP0950	Cytoplasmic
Q7VVY8	50S ribosomal protein L19 OS=Bordetella pertussis (strain Tohama I / ATCC BAA-589 / NCTC 13251) OX=257313 GN=rplS PE=3 SV=1	50S ribosomal protein L19	rplS	BP0975	Cytoplasmic
Q7VVX5	S-adenosylmethionine:tRNA ribosyltransferase-isomerase OS=Bordetella pertussis (strain Tohama I / ATCC BAA-589 / NCTC 13251) OX=257313 GN=queA PE=3 SV=1	S-adenosylmethionine:tRNA ribosyltransferase-isomerase	queA	BP1050	Cytoplasmic
P0A448	Uncharacterized protein OS=Bordetella pertussis (strain Tohama I / ATCC BAA-589 / NCTC 13251) OX=257313 GN=BP1079 PE=4 SV=1	conserved hypothetical protein		BP1079	Cytoplasmic
Q7VVS3	Peptide chain release factor 2 OS=Bordetella pertussis (strain Tohama I / ATCC BAA-589 / NCTC 13251) OX=257313 GN=prfB PE=3 SV=1	peptide chain release factor 2	prfB	BP1104	Cytoplasmic
Q7VVR3	50S ribosomal protein L31 type B OS=Bordetella pertussis (strain Tohama I / ATCC BAA-589 / NCTC 13251) OX=257313 GN=rpmE2 PE=3 SV=1	50S ribosomal protein L31	rpmE2	BP1232	Cytoplasmic
Q7VVK6	Pseudouridine synthase OS=Bordetella pertussis (strain Tohama I / ATCC BAA-589 / NCTC 13251) OX=257313 GN=BP1244 PE=3 SV=1	conserved hypothetical protein		BP1244	Cytoplasmic
Q7VVJ1	Translation initiation factor IF-2 OS=Bordetella pertussis (strain Tohama I / ATCC BAA-589 / NCTC 13251) OX=257313 GN=infB PE=3 SV=1	translation initiation factor IF-2	infB	BP1247	Cytoplasmic
Q7VVE9	GTP-binding elongation factor OS=Bordetella pertussis (strain Tohama I / ATCC BAA-589 / NCTC 13251) OX=257313 GN=typA PE=4 SV=1	GTP-binding elongation factor	typA	BP1250	Cytoplasmic Membrane
Q7VVE5	30S ribosomal protein S2 OS=Bordetella pertussis (strain Tohama I / ATCC BAA-589 / NCTC 13251) OX=257313 GN=rpsB PE=3 SV=1	30S ribosomal protein S2	rpsB	BP1419	Cytoplasmic
Q7VVD3	Putative RNA methyltransferase OS=Bordetella pertussis (strain Tohama I / ATCC BAA-589 / NCTC 13251) OX=257313 GN=BP1434 PE=4 SV=1	RNA methyltransferase		BP1434	Cytoplasmic
Q7VVC8	SsrA-binding protein OS=Bordetella pertussis (strain Tohama I / ATCC BAA-589 / NCTC 13251) OX=257313 GN=smpB PE=3 SV=1	SsrA-binding protein	smpB	BP1442	Cytoplasmic
Q7VVA6	Threonine--tRNA ligase OS=Bordetella pertussis (strain Tohama I / ATCC BAA-589 / NCTC 13251) OX=257313 GN=thrS PE=3 SV=1	threonyl-tRNA synthetase	thrS	BP1497	Cytoplasmic
Q7VV91	23S rRNA (uracil(1939)-C(5))-methyltransferase RlmD OS=Bordetella pertussis (strain Tohama I / ATCC BAA-589 / NCTC 13251) OX=257313 GN=rlmD PE=3 SV=1	conserved hypothetical protein	rumA	BP1725	Cytoplasmic
P67673	50S ribosomal protein L3 glutamine methyltransferase OS=Bordetella pertussis (strain Tohama I / ATCC BAA-589 / NCTC 13251) OX=257313 GN=prmB PE=3 SV=1	adenine-specific methylase		BP1762	Cytoplasmic
Q7VV89	Alanine--tRNA ligase OS=Bordetella pertussis (strain Tohama I / ATCC BAA-589 / NCTC 13251) OX=257313 GN=alaS PE=3 SV=1	alanyl-tRNA synthetase	alaS	BP1836	Cytoplasmic
Q7VV86	Elongation factor P OS=Bordetella pertussis (strain Tohama I / ATCC BAA-589 / NCTC 13251) OX=257313 GN=efp PE=3 SV=1	elongation factor P	efp	BP2010	Cytoplasmic
Q7VV32	50S ribosomal protein L28 OS=Bordetella pertussis (strain Tohama I / ATCC BAA-589 / NCTC 13251) OX=257313 GN=rpmB PE=3 SV=1	50S ribosomal protein L28	rpmB	BP2051	Cytoplasmic
Q7U359	GTPase Der OS=Bordetella pertussis (strain Tohama I / ATCC BAA-589 / NCTC 13251) OX=257313 GN=der PE=3 SV=1	GTP-binding protein	engA	BP2195	Cytoplasmic
Q7VV07	Valine--tRNA ligase OS=Bordetella pertussis (strain Tohama I / ATCC BAA-589 / NCTC 13251) OX=257313 GN=valS PE=3 SV=1	valyl-tRNA synthetase	valS	BP2203	Cytoplasmic
Q7VV05	GTPase Era OS=Bordetella pertussis (strain Tohama I / ATCC BAA-589 / NCTC 13251) OX=257313 GN=era PE=3 SV=1	GTP-binding protein	era	BP2430	Cytoplasmic Membrane
Q79GJ5	Elongation factor 4 OS=Bordetella pertussis (strain Tohama I / ATCC BAA-589 / NCTC 13251) OX=257313 GN=lepA PE=3 SV=2	GTP-binding protein	lepA	BP2433	Cytoplasmic Membrane
Q7VUZ9	50S ribosomal protein L20 OS=Bordetella pertussis (strain Tohama I / ATCC BAA-589 / NCTC 13251) OX=257313 GN=rplT PE=3 SV=1	50s ribosomal protein	rplT	BP2575	Cytoplasmic
Q7VUY1	30S ribosomal protein S20 OS=Bordetella pertussis (strain Tohama I / ATCC BAA-589 / NCTC 13251) OX=257313 GN=rpsT PE=3 SV=1	30s ribosomal protein s20	rpsT	BP2773	Cytoplasmic
Q7VUX9	30S ribosomal protein S18 OS=Bordetella pertussis (strain Tohama I / ATCC BAA-589 / NCTC 13251) OX=257313 GN=rpsR PE=3 SV=1	30s ribosomal protein s18	rpsR	BP2794	Cytoplasmic
Q7VUV9	30S ribosomal protein S6 OS=Bordetella pertussis (strain Tohama I / ATCC BAA-589 / NCTC 13251) OX=257313 GN=rpsF PE=3 SV=1	30s ribosomal protein s6	rpsF	BP2796	Cytoplasmic
Q7VUV8	tRNA-specific 2-thiouridylase MnmA OS=Bordetella pertussis (strain Tohama I / ATCC BAA-589 / NCTC 13251) OX=257313 GN=mnmA PE=3 SV=1	tRNA (5-methylaminomethyl-2-thiouridylate)-methyltransferase	mnmA	BP2893	Cytoplasmic
Q7VUV4	30S ribosomal protein S9 OS=Bordetella pertussis (strain Tohama I / ATCC BAA-589 / NCTC 13251) OX=257313 GN=rpsI PE=3 SV=1	30s ribosomal protein S9	rpsI	BP2961	Cytoplasmic
Q7VUU1	50S ribosomal protein L13 OS=Bordetella pertussis (strain Tohama I / ATCC BAA-589 / NCTC 13251) OX=257313 GN=rplM PE=3 SV=1	50s ribosomal protein L13	rplM	BP2962	Cytoplasmic
Q7VUU0	50S ribosomal protein L25 OS=Bordetella pertussis (strain Tohama I / ATCC BAA-589 / NCTC 13251) OX=257313 GN=rplY PE=3 SV=1	50S ribosomal protein L25	rplY	BP3124	Cytoplasmic
Q7VUT3	Glutamine--tRNA ligase OS=Bordetella pertussis (strain Tohama I / ATCC BAA-589 / NCTC 13251) OX=257313 GN=glnS PE=3 SV=1	glutaminyl-tRNA synthetase	glnS	BP3226	Cytoplasmic
Q7VUS5	30S ribosomal protein S12 OS=Bordetella pertussis (strain Tohama I / ATCC BAA-589 / NCTC 13251) OX=257313 GN=rpsL PE=3 SV=1	30S ribosomal protein S12	rpsL	BP3608	Cytoplasmic
Q7VUS3	30S ribosomal protein S7 OS=Bordetella pertussis (strain Tohama I / ATCC BAA-589 / NCTC 13251) OX=257313 GN=rpsG PE=3 SV=1	30S ribosomal protein S7	rpsG	BP3609	Cytoplasmic
Q7VUR8	50S ribosomal protein L3 OS=Bordetella pertussis (strain Tohama I / ATCC BAA-589 / NCTC 13251) OX=257313 GN=rplC PE=3 SV=2	50S ribosomal protein L3	rplC	BP3613	Cytoplasmic
Q7VUQ9	50S ribosomal protein L4 OS=Bordetella pertussis (strain Tohama I / ATCC BAA-589 / NCTC 13251) OX=257313 GN=rplD PE=3 SV=1	50S ribosomal protein L4	rplD	BP3614	Cytoplasmic
Q7VUQ8	50S ribosomal protein L23 OS=Bordetella pertussis (strain Tohama I / ATCC BAA-589 / NCTC 13251) OX=257313 GN=rplW PE=3 SV=1	50S ribosomal protein L23	rplW	BP3615	Cytoplasmic
Q7VUQ4	50S ribosomal protein L2 OS=Bordetella pertussis (strain Tohama I / ATCC BAA-589 / NCTC 13251) OX=257313 GN=rplB PE=3 SV=1	50S ribosomal protein L2	rplB	BP3616	Cytoplasmic
Q7VUQ3	50S ribosomal protein L22 OS=Bordetella pertussis (strain Tohama I / ATCC BAA-589 / NCTC 13251) OX=257313 GN=rplV PE=3 SV=1	50S ribosomal protein L22	rplV	BP3618	Cytoplasmic
Q7VUQ1	30S ribosomal protein S3 OS=Bordetella pertussis (strain Tohama I / ATCC BAA-589 / NCTC 13251) OX=257313 GN=rpsC PE=3 SV=1	30S ribosomal protein S3	rpsC	BP3619	Cytoplasmic
Q7VUP4	50S ribosomal protein L16 OS=Bordetella pertussis (strain Tohama I / ATCC BAA-589 / NCTC 13251) OX=257313 GN=rplP PE=3 SV=1	50S ribosomal protein L16	rplP	BP3620	Cytoplasmic
Q7VUP1	30S ribosomal protein S17 OS=Bordetella pertussis (strain Tohama I / ATCC BAA-589 / NCTC 13251) OX=257313 GN=rpsQ PE=3 SV=1	30S ribosomal protein S17	rpsQ	BP3622	Cytoplasmic
Q7VUN9	50S ribosomal protein L14 OS=Bordetella pertussis (strain Tohama I / ATCC BAA-589 / NCTC 13251) OX=257313 GN=rplN PE=3 SV=1	50S ribosomal protein L14	rplN	BP3626	Cytoplasmic
Q7VUN4	50S ribosomal protein L5 OS=Bordetella pertussis (strain Tohama I / ATCC BAA-589 / NCTC 13251) OX=257313 GN=rplE PE=3 SV=1	50S ribosomal protein L5	rplE	BP3628	Cytoplasmic
Q7VUM6	30S ribosomal protein S14 OS=Bordetella pertussis (strain Tohama I / ATCC BAA-589 / NCTC 13251) OX=257313 GN=rpsN PE=3 SV=1	30S ribosomal protein S14	rpsN	BP3629	Cytoplasmic
Q7U358	30S ribosomal protein S8 OS=Bordetella pertussis (strain Tohama I / ATCC BAA-589 / NCTC 13251) OX=257313 GN=rpsH PE=3 SV=1	30S ribosomal protein S8	rpsH	BP3630	Cytoplasmic
Q7VUK2	50S ribosomal protein L6 OS=Bordetella pertussis (strain Tohama I / ATCC BAA-589 / NCTC 13251) OX=257313 GN=rplF PE=3 SV=1	50S ribosomal protein L6	rplF	BP3631	Cytoplasmic
Q7VUI0	50S ribosomal protein L18 OS=Bordetella pertussis (strain Tohama I / ATCC BAA-589 / NCTC 13251) OX=257313 GN=rplR PE=3 SV=1	50S ribosomal protein L18	rplR	BP3632	Cytoplasmic
Q7VUH5	30S ribosomal protein S13 OS=Bordetella pertussis (strain Tohama I / ATCC BAA-589 / NCTC 13251) OX=257313 GN=rpsM PE=3 SV=1	30S ribosomal protein S13	rpsM	BP3639	Cytoplasmic
Q7VUH2	30S ribosomal protein S11 OS=Bordetella pertussis (strain Tohama I / ATCC BAA-589 / NCTC 13251) OX=257313 GN=rpsK PE=3 SV=1	30S ribosomal protein S11	rpsK	BP3640	Cytoplasmic
Q7VUG0	30S ribosomal protein S4 OS=Bordetella pertussis (strain Tohama I / ATCC BAA-589 / NCTC 13251) OX=257313 GN=rpsD PE=3 SV=1	30S ribosomal protein S4	rpsD	BP3641	Cytoplasmic
Q7VUF7	50S ribosomal protein L17 OS=Bordetella pertussis (strain Tohama I / ATCC BAA-589 / NCTC 13251) OX=257313 GN=rplQ PE=3 SV=1	50S ribosomal protein L17	rplQ	BP3643	Cytoplasmic
Q7W0B0	UDP-N-acetylglucosamine 2-epimerase OS=Bordetella pertussis (strain Tohama I / ATCC BAA-589 / NCTC 13251) OX=257313 GN=bplD PE=3 SV=1	UDP-N-acetylglucosamine 2-epimerase	bplD	BP0090	Cytoplasmic
Q7W0A9	Lipopolysaccharide biosynthesis protein OS=Bordetella pertussis (strain Tohama I / ATCC BAA-589 / NCTC 13251) OX=257313 GN=bplC PE=3 SV=1	lipopolysaccharide biosynthesis protein	bplC	BP0091	Cytoplasmic
Q7W0A7	dTDP-4-dehydrorhamnose 3,5-epimerase OS=Bordetella pertussis (strain Tohama I / ATCC BAA-589 / NCTC 13251) OX=257313 GN=rfbC PE=3 SV=1	dTDP-4-dehydrorhamnose 3,5-epimerase	rfbC	BP0107	Cytoplasmic
Q7W090	Putative exported protein OS=Bordetella pertussis (strain Tohama I / ATCC BAA-589 / NCTC 13251) OX=257313 GN=BP0205 PE=4 SV=1	exported protein		BP0205	Unknown
Q7VSN0	Putative exported protein OS=Bordetella pertussis (strain Tohama I / ATCC BAA-589 / NCTC 13251) OX=257313 GN=BP0461 PE=4 SV=1	exported protein		BP0461	Cytoplasmic Membrane
Q7VSL7	Putative exported protein OS=Bordetella pertussis (strain Tohama I / ATCC BAA-589 / NCTC 13251) OX=257313 GN=BP0562 PE=4 SV=1	exported protein		BP0562	Unknown
Q7VSK5	Putative lipoprotein OS=Bordetella pertussis (strain Tohama I / ATCC BAA-589 / NCTC 13251) OX=257313 GN=BP0876 PE=4 SV=1	lipoprotein		BP0876	Unknown
Q7VSG5	Outer membrane protein A OS=Bordetella pertussis (strain Tohama I / ATCC BAA-589 / NCTC 13251) OX=257313 GN=ompA PE=3 SV=1	outer membrane protein A precursor	ompA	BP0943	Outer Membrane
Q7VSG4	Putative exported protein OS=Bordetella pertussis (strain Tohama I / ATCC BAA-589 / NCTC 13251) OX=257313 GN=BP1016 PE=4 SV=1	exported protein		BP1016	Unknown
Q7VSE2	Putative secreted protein OS=Bordetella pertussis (strain Tohama I / ATCC BAA-589 / NCTC 13251) OX=257313 GN=BP1047 PE=4 SV=1	secreted protein		BP1047	Cytoplasmic Membrane
Q7VSD5	Pertactin autotransporter OS=Bordetella pertussis (strain Tohama I / ATCC BAA-589 / NCTC 13251) OX=257313 GN=prn PE=1 SV=3	pertactin precursor	prn	BP1054	Extracellular
Q7VSD1	Putative outer membrane ligand binding protein OS=Bordetella pertussis (strain Tohama I / ATCC BAA-589 / NCTC 13251) OX=257313 GN=bipA PE=4 SV=1	outer membrane ligand binding protein	bipA	BP1112	Outer Membrane
Q7VS95	Putative outer membrane protein OS=Bordetella pertussis (strain Tohama I / ATCC BAA-589 / NCTC 13251) OX=257313 GN=BP1428 PE=3 SV=1	outer membrane chaperone skp	ompH	BP1428	Periplasmic
Q7VS89	Acyl-[acyl-carrier-protein]--UDP-N-acetylglucosamine O-acyltransferase OS=Bordetella pertussis (strain Tohama I / ATCC BAA-589 / NCTC 13251) OX=257313 GN=lpxA PE=3 SV=1	acyl-[acyl-carrier-protein]--UDP-N-acetylglucos amine O-acyltransferase	lpxA	BP1431	Cytoplasmic
Q7VS80	Lipid-A-disaccharide synthase OS=Bordetella pertussis (strain Tohama I / ATCC BAA-589 / NCTC 13251) OX=257313 GN=lpxB PE=3 SV=1	lipid-A-disaccharide synthase	lpxB	BP1432	Cytoplasmic
Q7VS74	Putative peptidase OS=Bordetella pertussis (strain Tohama I / ATCC BAA-589 / NCTC 13251) OX=257313 GN=BP1721 PE=4 SV=1	peptidase		BP1721	Outer Membrane
Q7VS72	UDP-2,3-diacylglucosamine hydrolase OS=Bordetella pertussis (strain Tohama I / ATCC BAA-589 / NCTC 13251) OX=257313 GN=lpxH PE=3 SV=2	UDP-2,3-diacylglucosamine hydrolase	lpxH	BP1905	Cytoplasmic
Q7VS70	Putative exported protein OS=Bordetella pertussis (strain Tohama I / ATCC BAA-589 / NCTC 13251) OX=257313 GN=BP1907 PE=4 SV=1	exported protein		BP1907	Unknown
Q7VS51	Putative efflux system inner membrane protein OS=Bordetella pertussis (strain Tohama I / ATCC BAA-589 / NCTC 13251) OX=257313 GN=BP2075 PE=3 SV=1	efflux system inner membrane protein		BP2075	Cytoplasmic Membrane
Q7VS41	Putative membrane protein OS=Bordetella pertussis (strain Tohama I / ATCC BAA-589 / NCTC 13251) OX=257313 GN=BP2197 PE=4 SV=1	membrane protein		BP2197	Unknown
Q7VS35	Conserved hypothetical membrane protein OS=Bordetella pertussis (strain Tohama I / ATCC BAA-589 / NCTC 13251) OX=257313 GN=BP2323 PE=4 SV=1	conserved hypothetical membrane protein		BP2323	Cytoplasmic Membrane
Q7VS29	Putative transferase OS=Bordetella pertussis (strain Tohama I / ATCC BAA-589 / NCTC 13251) OX=257313 GN=BP2328 PE=4 SV=1	transferase	lps	BP2328	Cytoplasmic
Q7VS28	Putative transferase OS=Bordetella pertussis (strain Tohama I / ATCC BAA-589 / NCTC 13251) OX=257313 GN=BP2329 PE=4 SV=1	transferase	lps	BP2329	Unknown
Q7VS27	2-dehydro-3-deoxyphosphooctonate aldolase OS=Bordetella pertussis (strain Tohama I / ATCC BAA-589 / NCTC 13251) OX=257313 GN=kdsA PE=3 SV=1	2-dehydro-3-deoxyphosphooctonate aldolase	kdsA	BP2388	Cytoplasmic
Q7VS26	Putative exported protein OS=Bordetella pertussis (strain Tohama I / ATCC BAA-589 / NCTC 13251) OX=257313 GN=BP2486 PE=4 SV=1	exported protein		BP2486	Cytoplasmic Membrane
Q7VS25	Putative lipoprotein OS=Bordetella pertussis (strain Tohama I / ATCC BAA-589 / NCTC 13251) OX=257313 GN=BP2564 PE=4 SV=1	lipoprotein		BP2564	Unknown
Q7VS00	Putative exported protein OS=Bordetella pertussis (strain Tohama I / ATCC BAA-589 / NCTC 13251) OX=257313 GN=BP2936 PE=4 SV=1	exported protein		BP2936	Cytoplasmic Membrane
Q7W011	UDP-N-acetylmuramate--L-alanyl-gamma-D-glutamyl-meso-2,6-diaminoheptandioate ligase OS=Bordetella pertussis (strain Tohama I / ATCC BAA-589 / NCTC 13251) OX=257313 GN=mpl PE=3 SV=1	UDP-N-acetylmuramate:L-alanyl-gamma-D-glutamyl- meso-diaminopimelate ligase, UDP-N-acetylmuramate:tripeptideligase	mpl	BP3000	Cytoplasmic
Q7VZZ5	UDP-3-O-acyl-N-acetylglucosamine deacetylase OS=Bordetella pertussis (strain Tohama I / ATCC BAA-589 / NCTC 13251) OX=257313 GN=lpxC PE=3 SV=1	UDP-3-O-[3-hydroxymyristoyl] N-acetylglucosamine deacetylase	lpxC	BP3017	Cytoplasmic
Q7VZX4	UDP-N-acetylmuramate--L-alanine ligase OS=Bordetella pertussis (strain Tohama I / ATCC BAA-589 / NCTC 13251) OX=257313 GN=murC PE=3 SV=1	UDP-N-acetylmuramate--alanine ligase	murC	BP3022	Cytoplasmic
Q7VZV3	UDP-N-acetylglucosamine--N-acetylmuramyl-(pentapeptide) pyrophosphoryl-undecaprenol N-acetylglucosamine transferase OS=Bordetella pertussis (strain Tohama I / ATCC BAA-589 / NCTC 13251) OX=257313 GN=murG PE=3 SV=1	UDP-N-acetylglucosamine--N-acetylmuramyl-	murG	BP3023	Cytoplasmic Membrane
Q7VZU1	UDP-N-acetylmuramoylalanine--D-glutamate ligase OS=Bordetella pertussis (strain Tohama I / ATCC BAA-589 / NCTC 13251) OX=257313 GN=murD PE=3 SV=1	peptidoglycan synthesis protein	murD	BP3025	Cytoplasmic
Q7VZS7	Putative membrane protein OS=Bordetella pertussis (strain Tohama I / ATCC BAA-589 / NCTC 13251) OX=257313 GN=BP3218 PE=4 SV=1	membrane protein		BP3218	Cytoplasmic Membrane
Q7VZR1	Putative conserved exported protein OS=Bordetella pertussis (strain Tohama I / ATCC BAA-589 / NCTC 13251) OX=257313 GN=BP3253 PE=1 SV=1	conserved exported protein		BP3253	Cytoplasmic
Q7VZP9	Putative membrane-bound transglycolase OS=Bordetella pertussis (strain Tohama I / ATCC BAA-589 / NCTC 13251) OX=257313 GN=BP3268 PE=4 SV=1	membrane-bound transglycolase		BP3268	Unknown
Q7VZP7	Putative exported protein OS=Bordetella pertussis (strain Tohama I / ATCC BAA-589 / NCTC 13251) OX=257313 GN=BP3568 PE=4 SV=1	exported protein		BP3568	Periplasmic
Q7VZN3	Penicillin-binding protein 1A OS=Bordetella pertussis (strain Tohama I / ATCC BAA-589 / NCTC 13251) OX=257313 GN=BP3655 PE=4 SV=1	penicillin-binding protein 1A		BP3655	Extracellular
Q7VZN1	Putative membrane protein OS=Bordetella pertussis (strain Tohama I / ATCC BAA-589 / NCTC 13251) OX=257313 GN=BP3689 PE=4 SV=1	membrane protein		BP3689	Unknown
Q7VZM2	UDP-glucose 6-dehydrogenase OS=Bordetella pertussis (strain Tohama I / ATCC BAA-589 / NCTC 13251) OX=257313 GN=rkpK PE=3 SV=1	UDP-glucose 6-dehydrogenase	rkpK	BP3728	Unknown
Q7VZJ6	Putative membrane protein OS=Bordetella pertussis (strain Tohama I / ATCC BAA-589 / NCTC 13251) OX=257313 GN=BP3758 PE=3 SV=1	membrane protein		BP3758	Cytoplasmic Membrane
Q7VZH1	UDP-N-acetylglucosamine 1-carboxyvinyltransferase OS=Bordetella pertussis (strain Tohama I / ATCC BAA-589 / NCTC 13251) OX=257313 GN=murA PE=3 SV=1	UDP-N-acetylglucosamine 1-carboxyvinyltransferase	murA	BP3766	Cytoplasmic
Q7VY64	Probable iron-sulfur binding oxidase OS=Bordetella pertussis (strain Tohama I / ATCC BAA-589 / NCTC 13251) OX=257313 GN=BP0141 PE=4 SV=1	iron-sulfur binding oxidase		BP0141	Cytoplasmic
Q7VY56	Aminomethyltransferase OS=Bordetella pertussis (strain Tohama I / ATCC BAA-589 / NCTC 13251) OX=257313 GN=gcvT PE=3 SV=1	glycine cleavage system T protein	gcvT	BP0195	Cytoplasmic
Q7VY36	Glycine dehydrogenase (decarboxylating) OS=Bordetella pertussis (strain Tohama I / ATCC BAA-589 / NCTC 13251) OX=257313 GN=gcvP PE=3 SV=1	glycine cleavage system P protein	gcvP	BP0197	Cytoplasmic
Q7VY35	Putative pyruvate dehydrogenase E1 beta subunit OS=Bordetella pertussis (strain Tohama I / ATCC BAA-589 / NCTC 13251) OX=257313 GN=BP0628 PE=4 SV=1	pyruvate dehydrogenase E1 beta subunit		BP0628	Cytoplasmic
Q7VY31	Putative pyruvate dehydrogenase E1 component, alpha subunit OS=Bordetella pertussis (strain Tohama I / ATCC BAA-589 / NCTC 13251) OX=257313 GN=pdhA PE=4 SV=1	pyruvate dehydrogenase E1 component, alpha subunit	pdhA	BP0629	Cytoplasmic
Q7VY01	NADH-quinone oxidoreductase OS=Bordetella pertussis (strain Tohama I / ATCC BAA-589 / NCTC 13251) OX=257313 GN=nuoG PE=3 SV=1	NADH-ubiquinone oxidoreductase, 75 kDa subunit	nuoG	BP0847	Cytoplasmic
Q7VXZ3	NADH-quinone oxidoreductase subunit I OS=Bordetella pertussis (strain Tohama I / ATCC BAA-589 / NCTC 13251) OX=257313 GN=nuoI PE=3 SV=1	NADH-ubiquinone oxidoreductase, chain I	nuoI	BP0849	Cytoplasmic
Q7VXZ2	Transketolase 1 OS=Bordetella pertussis (strain Tohama I / ATCC BAA-589 / NCTC 13251) OX=257313 GN=tktA PE=3 SV=1	transketolase 1	tktA	BP0999	Cytoplasmic
Q7VXN0	Putative aldo/keto reductase OS=Bordetella pertussis (strain Tohama I / ATCC BAA-589 / NCTC 13251) OX=257313 GN=BP1036 PE=4 SV=1	aldo/keto reductase		BP1036	Cytoplasmic
Q7VXM6	3-hydroxyisobutyrate dehydrogenase OS=Bordetella pertussis (strain Tohama I / ATCC BAA-589 / NCTC 13251) OX=257313 GN=mmsB PE=3 SV=1	3-hydroxyisobutyrate dehydrogenase	mmsB	BP1447	Cytoplasmic
Q7VXM0	Putative cytochrome C OS=Bordetella pertussis (strain Tohama I / ATCC BAA-589 / NCTC 13251) OX=257313 GN=BP1579 PE=4 SV=1	cytochrome C		BP1579	Periplasmic
Q7VXL9	Aconitate hydratase B OS=Bordetella pertussis (strain Tohama I / ATCC BAA-589 / NCTC 13251) OX=257313 GN=acnB PE=3 SV=1	aconitate hydratase	acnB	BP2021	Cytoplasmic
Q7VXK8	Putative ferredoxin OS=Bordetella pertussis (strain Tohama I / ATCC BAA-589 / NCTC 13251) OX=257313 GN=BP2173 PE=4 SV=1	ferredoxin		BP2173	Cytoplasmic Membrane
Q7VRY2	Putative cytochrome OS=Bordetella pertussis (strain Tohama I / ATCC BAA-589 / NCTC 13251) OX=257313 GN=BP2490 PE=4 SV=1	cytochrome		BP2490	Periplasmic
Q7VXJ6	Putative ATP-binding protein OS=Bordetella pertussis (strain Tohama I / ATCC BAA-589 / NCTC 13251) OX=257313 GN=BP2493 PE=4 SV=1	ATP-binding protein		BP2493	Cytoplasmic
Q7VXJ5	Putative oxidoreductase OS=Bordetella pertussis (strain Tohama I / ATCC BAA-589 / NCTC 13251) OX=257313 GN=BP2726 PE=4 SV=1	oxidoreductase		BP2726	Cytoplasmic
Q7VXJ2	Putative oxidoreductase OS=Bordetella pertussis (strain Tohama I / ATCC BAA-589 / NCTC 13251) OX=257313 GN=BP2906 PE=4 SV=1	oxidoreductase		BP2906	Cytoplasmic
Q7VXI6	Putative oxidoreductase OS=Bordetella pertussis (strain Tohama I / ATCC BAA-589 / NCTC 13251) OX=257313 GN=BP3139 PE=4 SV=1	oxidoreductase		BP3139	Cytoplasmic
Q7VXH4	Putative NADH dehydrogenase OS=Bordetella pertussis (strain Tohama I / ATCC BAA-589 / NCTC 13251) OX=257313 GN=ndh PE=4 SV=1	NADH dehydrogenase	ndh	BP3491	Cytoplasmic Membrane
Q7VXF9	PKHD-type hydroxylase BP3529 OS=Bordetella pertussis (strain Tohama I / ATCC BAA-589 / NCTC 13251) OX=257313 GN=BP3529 PE=3 SV=1	conserved hypothetical protein		BP3529	Cytoplasmic
Q7VXE1	Uncharacterized protein OS=Bordetella pertussis (strain Tohama I / ATCC BAA-589 / NCTC 13251) OX=257313 GN=BP3605 PE=4 SV=1	conserved hypothetical protein		BP3605	Cytoplasmic
Q79GT7	Cytochrome c oxidase subunit 2 OS=Bordetella pertussis (strain Tohama I / ATCC BAA-589 / NCTC 13251) OX=257313 GN=BP3744 PE=3 SV=1	bifunctional protein, cytochrome c oxidase polypeptide II precursor	ctaC	BP3744	Cytoplasmic Membrane
P16575	Uncharacterized protein OS=Bordetella pertussis (strain Tohama I / ATCC BAA-589 / NCTC 13251) OX=257313 GN=BP3808 PE=4 SV=1	conserved hypothetical protein		BP3808	Cytoplasmic
Q7VYD2	DNA polymerase III subunit epsilon OS=Bordetella pertussis (strain Tohama I / ATCC BAA-589 / NCTC 13251) OX=257313 GN=dnaQ PE=4 SV=1	DNA polymerase III, epsilon chain	dnaQ	BP0406	Cytoplasmic
Q7VYD1	DNA topoisomerase iii OS=Bordetella pertussis (strain Tohama I / ATCC BAA-589 / NCTC 13251) OX=257313 GN=topB PE=4 SV=1	DNA topoisomerase iii	topB	BP0460	Cytoplasmic
Q7VYD0	DNA gyrase subunit B OS=Bordetella pertussis (strain Tohama I / ATCC BAA-589 / NCTC 13251) OX=257313 GN=gyrB PE=3 SV=1	DNA gyrase subunit B	gyrB	BP0489	Cytoplasmic
Q7VYC4	Phage-related protein OS=Bordetella pertussis (strain Tohama I / ATCC BAA-589 / NCTC 13251) OX=257313 GN=BP0937 PE=4 SV=1	phage-related protein		BP0937	Cytoplasmic
Q7VYC1	DNA repair protein RadA OS=Bordetella pertussis (strain Tohama I / ATCC BAA-589 / NCTC 13251) OX=257313 GN=radA PE=3 SV=1	DNA repair protein	radA	BP1227	Cytoplasmic
Q7VYB8	DNA topoisomerase 4 subunit B OS=Bordetella pertussis (strain Tohama I / ATCC BAA-589 / NCTC 13251) OX=257313 GN=parE PE=3 SV=1	topoisomerase IV subunit B	parE	BP1264	Cytoplasmic
Q7VYB7	DNA mismatch repair protein MutS OS=Bordetella pertussis (strain Tohama I / ATCC BAA-589 / NCTC 13251) OX=257313 GN=mutS PE=3 SV=1	mismatch repair protein	mutS	BP1566	Cytoplasmic
Q7VYB5	DNA helicase OS=Bordetella pertussis (strain Tohama I / ATCC BAA-589 / NCTC 13251) OX=257313 GN=uvrD PE=3 SV=1	DNA helicase II	uvrD	BP1759	Cytoplasmic
Q7VYB4	UvrABC system protein B OS=Bordetella pertussis (strain Tohama I / ATCC BAA-589 / NCTC 13251) OX=257313 GN=uvrB PE=3 SV=1	excinuclease ABC subunit B	uvrB	BP1796	Cytoplasmic
Q7VYB3	DNA-3-methyladenine glycosylase OS=Bordetella pertussis (strain Tohama I / ATCC BAA-589 / NCTC 13251) OX=257313 GN=BP1909 PE=4 SV=1	DNA-3-methyladenine glycosylase		BP1909	Cytoplasmic Membrane
Q7VYA8	DNA primase OS=Bordetella pertussis (strain Tohama I / ATCC BAA-589 / NCTC 13251) OX=257313 GN=dnaG PE=3 SV=1	DNA primase	dnaG	BP2185	Cytoplasmic
Q7VYA5	DNA repair protein RecN OS=Bordetella pertussis (strain Tohama I / ATCC BAA-589 / NCTC 13251) OX=257313 GN=BP2506 PE=3 SV=1	DNA repair protein		BP2506	Cytoplasmic
Q7VYA3	Protein RecA OS=Bordetella pertussis (strain Tohama I / ATCC BAA-589 / NCTC 13251) OX=257313 GN=recA PE=3 SV=1	RecA protein	recA	BP2546	Cytoplasmic
Q7VY98	Primosomal replication protein N OS=Bordetella pertussis (strain Tohama I / ATCC BAA-589 / NCTC 13251) OX=257313 GN=priB PE=1 SV=1	primosomal replication protein n	priB	BP2795	Unknown
Q7VY97	Putative DNA-binding protein (Histone) OS=Bordetella pertussis (strain Tohama I / ATCC BAA-589 / NCTC 13251) OX=257313 GN=bph3 PE=4 SV=1	DNA-binding protein (histone)	bph3	BP2911	Unknown
Q7VY88	DNA topoisomerase Uncharacterized protein OS=Bordetella pertussis (strain Tohama I / ATCC BAA-589 / NCTC 13251) OX=257313 GN=BP3037 PE=4 SV=1	conserved hypothetical protein		BP3037	Unknown
Q7VY87	UvrABC system protein A OS=Bordetella pertussis (strain Tohama I / ATCC BAA-589 / NCTC 13251) OX=257313 GN=uvrA2 PE=3 SV=1	excinuclease ABC subunit	uvrA2	BP3240	Cytoplasmic
Q7VY75	Putative ATP-dependent RNA helicase OS=Bordetella pertussis (strain Tohama I / ATCC BAA-589 / NCTC 13251) OX=257313 GN=BP3395 PE=3 SV=1	ATP-dependent RNA helicase		BP3395	Cytoplasmic
Q7VY74	DNA-binding protein Hu-beta OS=Bordetella pertussis (strain Tohama I / ATCC BAA-589 / NCTC 13251) OX=257313 GN=hupB PE=3 SV=1	DNA-binding protein Hu-beta	hupB	BP3530	Cytoplasmic
Q7VZG6	tRNA uridine 5-carboxymethylaminomethyl modification enzyme MnmG OS=Bordetella pertussis (strain Tohama I / ATCC BAA-589 / NCTC 13251) OX=257313 GN=mnmG PE=3 SV=1	glucose inhibited division protein A	gidA	BP0001	Cytoplasmic
Q7VZG4	ParA family protein OS=Bordetella pertussis (strain Tohama I / ATCC BAA-589 / NCTC 13251) OX=257313 GN=parA PE=4 SV=1	ParA family protein	parA	BP0003	Cytoplasmic
Q7VZG0	Probable chromosome partitioning protein ParB OS=Bordetella pertussis (strain Tohama I / ATCC BAA-589 / NCTC 13251) OX=257313 GN=parB PE=3 SV=1	chromosome partitioning protein ParB	parB	BP0005	Cytoplasmic
Q7VZE0	Rod shape-determining protein OS=Bordetella pertussis (strain Tohama I / ATCC BAA-589 / NCTC 13251) OX=257313 GN=mreB PE=4 SV=1	rod shape-determining protein	mreB	BP0374	Cytoplasmic
Q7VZC0	ATP-dependent zinc metalloprotease FtsH OS=Bordetella pertussis (strain Tohama I / ATCC BAA-589 / NCTC 13251) OX=257313 GN=ftsH PE=3 SV=1	cell division protein	ftsH	BP1077	Cytoplasmic Membrane
Q7VZB1	Superoxide dismutase [Cu-Zn] OS=Bordetella pertussis (strain Tohama I / ATCC BAA-589 / NCTC 13251) OX=257313 GN=BP2067 PE=3 SV=1	superoxide dismutase		BP2067	Periplasmic
Q7VZA6	L-2,4-diaminobutyric acid acetyltransferase OS=Bordetella pertussis (strain Tohama I / ATCC BAA-589 / NCTC 13251) OX=257313 GN=ectA PE=4 SV=1	L-2,4-diaminobutyric acid acetyltransferase	ectA	BP2215	Cytoplasmic
Q7VZ90	Amino-acid acetyltransferase OS=Bordetella pertussis (strain Tohama I / ATCC BAA-589 / NCTC 13251) OX=257313 GN=argA PE=3 SV=1	amino-acid acetyltransferase	argA	BP2335	Cytoplasmic
Q7VZ83	UPF0246 protein BP2452 OS=Bordetella pertussis (strain Tohama I / ATCC BAA-589 / NCTC 13251) OX=257313 GN=BP2452 PE=3 SV=1	conserved hypothetical protein		BP2452	Cytoplasmic
Q7VZ81	Cell division protein FtsZ OS=Bordetella pertussis (strain Tohama I / ATCC BAA-589 / NCTC 13251) OX=257313 GN=ftsZ PE=3 SV=1	cell division protein FtsZ	ftsZ	BP3018	Cytoplasmic
P14283	Cell division protein ZapA OS=Bordetella pertussis (strain Tohama I / ATCC BAA-589 / NCTC 13251) OX=257313 GN=BP3047 PE=4 SV=1	conserved hypothetical protein		BP3047	Unknown
Q7VZ73	Site-determining protein OS=Bordetella pertussis (strain Tohama I / ATCC BAA-589 / NCTC 13251) OX=257313 GN=minD PE=3 SV=1	septum site-determining protein	minD	BP3228	Cytoplasmic
Q7VZ70	Haloacid dehalogenase-like hydrolase OS=Bordetella pertussis (strain Tohama I / ATCC BAA-589 / NCTC 13251) OX=257313 GN=BP3483 PE=4 SV=1	haloacid dehalogenase-like hydrolase		BP3483	Cytoplasmic
Q7VZ66	Chromosome partition protein Smc OS=Bordetella pertussis (strain Tohama I / ATCC BAA-589 / NCTC 13251) OX=257313 GN=smc PE=3 SV=1	chromosome partition protein		BP3558	Cytoplasmic
Q7VZ62	Cell division protein ZipA OS=Bordetella pertussis (strain Tohama I / ATCC BAA-589 / NCTC 13251) OX=257313 GN=BP3559 PE=3 SV=1	membrane protein		BP3559	Cytoplasmic Membrane
Q7VZ57	Pertussis toxin subunit 1 OS=Bordetella pertussis (strain Tohama I / ATCC BAA-589 / NCTC 13251) OX=257313 GN=ptxA PE=1 SV=1	pertussis toxin subunit 1 precursor	ptxA	BP3783	Extracellular
Q7VZ55	Type IV secretion system protein PtlH OS=Bordetella pertussis (strain Tohama I / ATCC BAA-589 / NCTC 13251) OX=257313 GN=ptlH PE=1 SV=1	bacterial secretion system protein	ptlI	BP3796	Cytoplasmic
Q7VZ35	Cell division protein FtsX OS=Bordetella pertussis (strain Tohama I / ATCC BAA-589 / NCTC 13251) OX=257313 GN=BP3833 PE=3 SV=1	permease protein		BP3833	Cytoplasmic Membrane
Q7VU18	Phosphate regulon sensor protein OS=Bordetella pertussis (strain Tohama I / ATCC BAA-589 / NCTC 13251) OX=257313 GN=phoR PE=4 SV=1	phosphate regulon sensor protein	phoR	BP0159	Cytoplasmic Membrane
Q7VU12	GntR family transcriptional regulator OS=Bordetella pertussis (strain Tohama I / ATCC BAA-589 / NCTC 13251) OX=257313 GN=BP0233 PE=4 SV=1	GntR family transcriptional regulator		BP0233	Cytoplasmic
Q7VTZ6	LysR-family transcriptional regulator OS=Bordetella pertussis (strain Tohama I / ATCC BAA-589 / NCTC 13251) OX=257313 GN=BP0498 PE=4 SV=1	LysR-family transcriptional regulator		BP0498	Cytoplasmic
Q7VTV8	Putative two-component sensor histidina kinase OS=Bordetella pertussis (strain Tohama I / ATCC BAA-589 / NCTC 13251) OX=257313 GN=BP0571 PE=4 SV=1	two-component sensor kinase		BP0571	Cytoplasmic Membrane
Q7VTP7	TetR-family transcriptional regulator OS=Bordetella pertussis (strain Tohama I / ATCC BAA-589 / NCTC 13251) OX=257313 GN=BP0617 PE=4 SV=1	TetR-family transcriptional regulator		BP0617	Cytoplasmic
Q7VTN7	Regulatory protein BvgR OS=Bordetella pertussis (strain Tohama I / ATCC BAA-589 / NCTC 13251) OX=257313 GN=bvgR PE=4 SV=1	Regulatory functions	Regulatory functions	BP1876	Unknown
Q7VTN6	Virulence sensor protein BvgS OS=Bordetella pertussis (strain Tohama I / ATCC BAA-589 / NCTC 13251) OX=257313 GN=bvgS PE=1 SV=3	Regulatory functions	Regulatory functions	BP1877	Cytoplasmic Membrane
Q7VTN5	Virulence factors putative positive transcription regulator BvgA OS=Bordetella pertussis (strain Tohama I / ATCC BAA-589 / NCTC 13251) OX=257313 GN=bvgA PE=1 SV=1	Regulatory functions	Regulatory functions	BP1878	Cytoplasmic
Q7VTM8	DNA-binding protein Bph2 OS=Bordetella pertussis (strain Tohama I / ATCC BAA-589 / NCTC 13251) OX=257313 GN=bph2 PE=3 SV=1	DNA-binding protein Bph2	bph2	BP2047	Cytoplasmic
Q7VTL3	Putative transcriptional regulator OS=Bordetella pertussis (strain Tohama I / ATCC BAA-589 / NCTC 13251) OX=257313 GN=BP2319 PE=4 SV=1	transcriptional regulator		BP2319	Cytoplasmic
Q7VTK7	Putative transcriptional regulator OS=Bordetella pertussis (strain Tohama I / ATCC BAA-589 / NCTC 13251) OX=257313 GN=BP2399 PE=4 SV=1	transcriptional regulator		BP2399	Cytoplasmic
P0A3X2	Putative TetR-family transcriptional regulator OS=Bordetella pertussis (strain Tohama I / ATCC BAA-589 / NCTC 13251) OX=257313 GN=BP2720 PE=4 SV=1	TetR-family transcriptional regulator		BP2720	Cytoplasmic
Q79GE7	Bifunctional protein PutA OS=Bordetella pertussis (strain Tohama I / ATCC BAA-589 / NCTC 13251) OX=257313 GN=putA PE=3 SV=1	bifunctional proline oxidoreductase/transcriptional repressor	putA	BP2749	Cytoplasmic
Q79GE3	Putative two component system response regulator OS=Bordetella pertussis (strain Tohama I / ATCC BAA-589 / NCTC 13251) OX=257313 GN=BP2934 PE=4 SV=1	two component system response regulator		BP2934	Cytoplasmic
Q79GE1	Glutamate uptake regulatory protein OS=Bordetella pertussis (strain Tohama I / ATCC BAA-589 / NCTC 13251) OX=257313 GN=grp PE=4 SV=1	glutamate uptake regulatory protein	grp	BP3008	Cytoplasmic
Q7VTI0	Two component response regulator OS=Bordetella pertussis (strain Tohama I / ATCC BAA-589 / NCTC 13251) OX=257313 GN=BP3350 PE=4 SV=1	two component response regulator		BP3350	Cytoplasmic
Q7VTH2	Putative transcriptional regulator OS=Bordetella pertussis (strain Tohama I / ATCC BAA-589 / NCTC 13251) OX=257313 GN=BP3482 PE=4 SV=1	transcriptional regulator		BP3482	Cytoplasmic
Q7VTE8	Response regulator protein OS=Bordetella pertussis (strain Tohama I / ATCC BAA-589 / NCTC 13251) OX=257313 GN=basR PE=4 SV=1	response regulator protein	basR	BP3534	Cytoplasmic
Q7VZ27	Probable glutathione S-transferase OS=Bordetella pertussis (strain Tohama I / ATCC BAA-589 / NCTC 13251) OX=257313 GN=BP0075 PE=4 SV=1	glutathione S-transferase		BP0075	Cytoplasmic
Q45388	Probable enoyl-CoA hydratase/isomerase OS=Bordetella pertussis (strain Tohama I / ATCC BAA-589 / NCTC 13251) OX=257313 GN=BP0627 PE=4 SV=1	enoyl-CoA hydratase/isomerase		BP0627	Cytoplasmic
Q7VYZ8	Probable zinc-binding dehydrogenase OS=Bordetella pertussis (strain Tohama I / ATCC BAA-589 / NCTC 13251) OX=257313 GN=BP0659 PE=4 SV=1	zinc-binding dehydrogenase		BP0659	Cytoplasmic
Q7VYT2	Probable aminotransferase OS=Bordetella pertussis (strain Tohama I / ATCC BAA-589 / NCTC 13251) OX=257313 GN=BP0721 PE=3 SV=1	aminotransferase		BP0721	Cytoplasmic
Q7VYS7	Probable short-chain dehydrogenase OS=Bordetella pertussis (strain Tohama I / ATCC BAA-589 / NCTC 13251) OX=257313 GN=BP0813 PE=4 SV=1	short-chain dehydrogenase		BP0813	Cytoplasmic
Q7VYS2	Putative acetyltransferase OS=Bordetella pertussis (strain Tohama I / ATCC BAA-589 / NCTC 13251) OX=257313 GN=BP1010 PE=4 SV=1	acetyltransferase		BP1010	Unknown
Q7VYR5	Polyphosphate kinase OS=Bordetella pertussis (strain Tohama I / ATCC BAA-589 / NCTC 13251) OX=257313 GN=ppk PE=3 SV=1	polyphosphate kinase	ppk	BP1072	Cytoplasmic Membrane
Q7VYR2	Bifunctional uridylyltransferase/uridylyl-removing enzyme OS=Bordetella pertussis (strain Tohama I / ATCC BAA-589 / NCTC 13251) OX=257313 GN=glnD PE=3 SV=1	[protein-PII] uridylyltransferase	glnD	BP1417	Cytoplasmic
Q7VYR0	Putative phosphoenolpyruvate synthase regulatory protein OS=Bordetella pertussis (strain Tohama I / ATCC BAA-589 / NCTC 13251) OX=257313 GN=BP1435 PE=3 SV=1	conserved hypothetical protein		BP1435	Cytoplasmic
Q7VYP7	Phosphoenolpyruvate synthase OS=Bordetella pertussis (strain Tohama I / ATCC BAA-589 / NCTC 13251) OX=257313 GN=ppsA PE=3 SV=1	phosphoenolpyruvate synthase	ppsA	BP1436	Cytoplasmic
Q7VYM1	Glycerophosphoryl diester phosphodiesterase OS=Bordetella pertussis (strain Tohama I / ATCC BAA-589 / NCTC 13251) OX=257313 GN=ugpQ PE=4 SV=1	glycerophosphoryl diester phosphodiesterase	ugpQ	BP1731	Cytoplasmic
Q7VYM0	Putative amidohydrolase OS=Bordetella pertussis (strain Tohama I / ATCC BAA-589 / NCTC 13251) OX=257313 GN=BP2301 PE=4 SV=1	amidohydrolase		BP2301	Cytoplasmic
Q7VYL4	Acetyl-coenzyme A synthetase OS=Bordetella pertussis (strain Tohama I / ATCC BAA-589 / NCTC 13251) OX=257313 GN=acsA PE=3 SV=1	acetyl-coenzyme A synthetase		BP2409	Cytoplasmic
Q7VYI2	Probable carboxylesterase OS=Bordetella pertussis (strain Tohama I / ATCC BAA-589 / NCTC 13251) OX=257313 GN=BP2966 PE=4 SV=1	carboxylesterase		BP2966	Unknown
Q7VYI0	Putative hemolysin OS=Bordetella pertussis (strain Tohama I / ATCC BAA-589 / NCTC 13251) OX=257313 GN=bllY PE=4 SV=1	hemolysin	bllY	BP3040	Cytoplasmic
Q7VYH8	Hydroxyacylglutathione hydrolase OS=Bordetella pertussis (strain Tohama I / ATCC BAA-589 / NCTC 13251) OX=257313 GN=gloB PE=3 SV=1	hydroxyacylglutathione hydrolase	gloB	BP3213	Cytoplasmic
Q7VYD7	Putative acetyltransferase OS=Bordetella pertussis (strain Tohama I / ATCC BAA-589 / NCTC 13251) OX=257313 GN=BP3524 PE=4 SV=1	acetyltransferase		BP3524	Cytoplasmic
Q7VTC1	Probable extracellular solute-binding protein OS=Bordetella pertussis (strain Tohama I / ATCC BAA-589 / NCTC 13251) OX=257313 GN=BP0121 PE=4 SV=1	extracellular solute-binding protein		BP0121	Periplasmic
Q7VTB9	Autotransporter subtilisin-like protease OS=Bordetella pertussis (strain Tohama I / ATCC BAA-589 / NCTC 13251) OX=257313 GN=sphB1 PE=4 SV=1	autotransporter subtilisin-like protease	sphB1	BP0216	Extracellular
Q7VTB8	Probable ATP-binding component of ABC transporter OS=Bordetella pertussis (strain Tohama I / ATCC BAA-589 / NCTC 13251) OX=257313 GN=BP0263 PE=4 SV=1	ATP-binding component of ABC transporter		BP0263	Cytoplasmic Membrane
Q7VTB7	Trk system potassium uptake protein OS=Bordetella pertussis (strain Tohama I / ATCC BAA-589 / NCTC 13251) OX=257313 GN=trkA PE=4 SV=1	Trk system potassium uptake protein	trkA	BP0573	Cytoplasmic Membrane
Q7VTB6	ABC transporter OS=Bordetella pertussis (strain Tohama I / ATCC BAA-589 / NCTC 13251) OX=257313 GN=BP0697 PE=4 SV=1	ABC transporter		BP0697	Cytoplasmic
Q7VTB5	Phosphate import ATP-binding protein PstB OS=Bordetella pertussis (strain Tohama I / ATCC BAA-589 / NCTC 13251) OX=257313 GN=pstB PE=3 SV=3	phosphate transport ATP-binding protein	pstB	BP1068	Cytoplasmic Membrane
Q7VTA8	Putative exported protein OS=Bordetella pertussis (strain Tohama I / ATCC BAA-589 / NCTC 13251) OX=257313 GN=BP1358 PE=4 SV=1	Tripartite tricarboxylate transporter family receptor	tctC	BP1358	Periplasmic
Q7VTA7	Iron-sulfur cluster carrier protein OS=Bordetella pertussis (strain Tohama I / ATCC BAA-589 / NCTC 13251) OX=257313 GN=BP1467 PE=3 SV=1	iron sulfur binding protein		BP1467	Cytoplasmic Membrane
P0A4C5	Putative exported protein OS=Bordetella pertussis (strain Tohama I / ATCC BAA-589 / NCTC 13251) OX=257313 GN=BP1506 PE=4 SV=1	exported protein		BP1506	Unknown
Q7VTA6	Putative amino acid-binding periplasmic protein OS=Bordetella pertussis (strain Tohama I / ATCC BAA-589 / NCTC 13251) OX=257313 GN=BP1532 PE=4 SV=1	amino acid-binding periplasmic protein		BP1532	Periplasmic
Q7VT95	Putative ABC transporter, ATP-binding protein OS=Bordetella pertussis (strain Tohama I / ATCC BAA-589 / NCTC 13251) OX=257313 GN=BP1986 PE=3 SV=1	ABC transporter, ATP-binding protein		BP1986	Cytoplasmic Membrane
Q7VT93	Putative ABC transporter, ATP-binding subunit OS=Bordetella pertussis (strain Tohama I / ATCC BAA-589 / NCTC 13251) OX=257313 GN=BP2178 PE=4 SV=1	ABC transporter, ATP-binding subunit		BP2178	Cytoplasmic Membrane
Q7VT64	Putative binding-protein-dependent transport periplasmic protein OS=Bordetella pertussis (strain Tohama I / ATCC BAA-589 / NCTC 13251) OX=257313 GN=BP2396 PE=4 SV=1	binding-protein-dependent transport periplasmic protein		BP2396	Periplasmic
Q7VT63	Putative ABC transporter ATP-binding subunit OS=Bordetella pertussis (strain Tohama I / ATCC BAA-589 / NCTC 13251) OX=257313 GN=BP2397 PE=3 SV=1	ABC transporter ATP-binding subunit		BP2397	Cytoplasmic Membrane
Q7VT29	Putative ABC transport protein, ATP-binding component OS=Bordetella pertussis (strain Tohama I / ATCC BAA-589 / NCTC 13251) OX=257313 GN=BP2743 PE=4 SV=1	ABC transport protein, ATP-binding component		BP2743	Cytoplasmic
Q7VT26	Putative ABC transporter ATP-binding protein OS=Bordetella pertussis (strain Tohama I / ATCC BAA-589 / NCTC 13251) OX=257313 GN=BP3034 PE=4 SV=1	ABC transporter ATP-binding protein		BP3034	Cytoplasmic
Q7VT13	Putative binding-protein-dependent transport protein OS=Bordetella pertussis (strain Tohama I / ATCC BAA-589 / NCTC 13251) OX=257313 GN=BP3322 PE=4 SV=1	binding-protein-dependent transport protein		BP3322	Periplasmic
Q7VWL2	Signal recognition particle protein OS=Bordetella pertussis (strain Tohama I / ATCC BAA-589 / NCTC 13251) OX=257313 GN=ffh PE=3 SV=1	signal recognition particle protein	ffh	BP0079	Cytoplasmic Membrane
Q7VWL0	Thiol:disulfide interchange protein DsbA OS=Bordetella pertussis (strain Tohama I / ATCC BAA-589 / NCTC 13251) OX=257313 GN=dsbA PE=1 SV=1	thiol:disulfide interchange protein DsbA precursor	dsbA	BP0113	Periplasmic
Q7VWK6	Putative carboxy-terminal processing protease OS=Bordetella pertussis (strain Tohama I / ATCC BAA-589 / NCTC 13251) OX=257313 GN=ctpA PE=3 SV=1	carboxy-terminal processing protease precursor	ctpA	BP0609	Cytoplasmic Membrane
Q7VWK0	Putative peptidase OS=Bordetella pertussis (strain Tohama I / ATCC BAA-589 / NCTC 13251) OX=257313 GN=BP0906 PE=4 SV=1	peptidase		BP0906	Unknown
Q7VWJ2	Methionine aminopeptidase OS=Bordetella pertussis (strain Tohama I / ATCC BAA-589 / NCTC 13251) OX=257313 GN=map PE=3 SV=1	methionine aminopeptidase	map	BP1418	Cytoplasmic
Q7VWI6	Peptidylprolyl isomerase OS=Bordetella pertussis (strain Tohama I / ATCC BAA-589 / NCTC 13251) OX=257313 GN=ppiD PE=4 SV=1	peptidyl-prolyl cis-trans isomerase D	ppiD	BP1732	Cytoplasmic Membrane
Q79GR9	ATP-dependent Clp protease ATP-binding subunit ClpX OS=Bordetella pertussis (strain Tohama I / ATCC BAA-589 / NCTC 13251) OX=257313 GN=clpX PE=3 SV=1	ATP-dependent Clp protease ATP-binding subunit	clpX	BP1776	Cytoplasmic
Q7VWF6	Chaperone protein FimB/FhaD OS=Bordetella pertussis (strain Tohama I / ATCC BAA-589 / NCTC 13251) OX=257313 GN=fimB PE=3 SV=2	chaperone protein	fimB	BP1881	Periplasmic
Q7VWE8	Outer membrane usher protein FimC OS=Bordetella pertussis (strain Tohama I / ATCC BAA-589 / NCTC 13251) OX=257313 GN=fimC PE=3 SV=1	outer membrane usher protein precursor	fimC	BP1882	Outer Membrane
Q7VWE0	Filamentous hemagglutinin transporter protein FhaC OS=Bordetella pertussis (strain Tohama I / ATCC BAA-589 / NCTC 13251) OX=257313 GN=fhaC PE=1 SV=1	hemolysin activator-like protein	fhaC	BP1884	Outer Membrane
Q7VWD7	Putative amidase OS=Bordetella pertussis (strain Tohama I / ATCC BAA-589 / NCTC 13251) OX=257313 GN=BP2039 PE=3 SV=1	amidase		BP2039	Cytoplasmic
Q7VWD2	Signal peptidase I OS=Bordetella pertussis (strain Tohama I / ATCC BAA-589 / NCTC 13251) OX=257313 GN=lep PE=3 SV=1	signal peptidase I	lep	BP2432	Cytoplasmic Membrane
Q7VWD1	Putative amidase OS=Bordetella pertussis (strain Tohama I / ATCC BAA-589 / NCTC 13251) OX=257313 GN=BP3321 PE=4 SV=1	amidase		BP3321	Cytoplasmic
Q7VWC7	Chaperone SurA OS=Bordetella pertussis (strain Tohama I / ATCC BAA-589 / NCTC 13251) OX=257313 GN=surA PE=3 SV=1	peptidyl-prolyl cis-trans isomerase	surA	BP3330	Periplasmic
Q7VWC5	Sec-independent protein translocase protein TatB OS=Bordetella pertussis (strain Tohama I / ATCC BAA-589 / NCTC 13251) OX=257313 GN=tatB PE=3 SV=1	Sec-independent protein translocase protein	tatB	BP3778	Cytoplasmic Membrane
Q7W0T0	2-isopropylmalate synthase OS=Bordetella pertussis (strain Tohama I / ATCC BAA-589 / NCTC 13251) OX=257313 GN=leuA PE=3 SV=1	2-isopropylmalate synthase	leuA	BP0131	Cytoplasmic
Q7W0S8	L-threonine dehydratase OS=Bordetella pertussis (strain Tohama I / ATCC BAA-589 / NCTC 13251) OX=257313 GN=ilvA PE=3 SV=1	threonine dehydratase biosynthetic	ilvA	BP0139	Cytoplasmic
Q7W0S6	Phosphoserine aminotransferase OS=Bordetella pertussis (strain Tohama I / ATCC BAA-589 / NCTC 13251) OX=257313 GN=serC PE=3 SV=1	phosphoserine aminotransferase	serC	BP0945	Cytoplasmic
Q7W0S3	Probable aminotransferase OS=Bordetella pertussis (strain Tohama I / ATCC BAA-589 / NCTC 13251) OX=257313 GN=BP1062 PE=4 SV=1	aminotransferase		BP1062	Cytoplasmic
Q7W0S2	3-isopropylmalate dehydratase large subunit OS=Bordetella pertussis (strain Tohama I / ATCC BAA-589 / NCTC 13251) OX=257313 GN=leuC PE=3 SV=1	3-isopropylmalate dehydratase large subunit	leuC	BP1481	Cytoplasmic
Q7W0S1	3-isopropylmalate dehydratase small subunit 2 OS=Bordetella pertussis (strain Tohama I / ATCC BAA-589 / NCTC 13251) OX=257313 GN=leuD2 PE=3 SV=1	3-isopropylmalate dehydratase small subunit	leuD	BP1482	Cytoplasmic
Q7W0R8	Succinyl-diaminopimelate desuccinylase OS=Bordetella pertussis (strain Tohama I / ATCC BAA-589 / NCTC 13251) OX=257313 GN=dapE PE=3 SV=1	succinyl-diaminopimelate desuccinylase	dapE	BP1763	Cytoplasmic
Q7W0Q5	Phospho-2-dehydro-3-deoxyheptonate aldolase OS=Bordetella pertussis (strain Tohama I / ATCC BAA-589 / NCTC 13251) OX=257313 GN=aroG PE=3 SV=1	phospho-2-dehydro-3-deoxyheptonate aldolase, Phe-sensitive	aroG	BP2908	Cytoplasmic
Q7W0M7	Putative asparagine synthase OS=Bordetella pertussis (strain Tohama I / ATCC BAA-589 / NCTC 13251) OX=257313 GN=BP3146 PE=4 SV=1	asparagine synthase		BP3146	Cytoplasmic
Q7W0M3	Methionine synthase OS=Bordetella pertussis (strain Tohama I / ATCC BAA-589 / NCTC 13251) OX=257313 GN=metH PE=4 SV=1	5-methyltetrahydrofolate--homocysteine methyltransferase	metH	BP3594	Cytoplasmic
Q79H48	3-dehydroquinate synthase OS=Bordetella pertussis (strain Tohama I / ATCC BAA-589 / NCTC 13251) OX=257313 GN=aroB PE=3 SV=1	3-dehydroquinate synthase	aroB	BP3657	Cytoplasmic
Q79H47	Glutamate synthase [NADPH] large chain OS=Bordetella pertussis (strain Tohama I / ATCC BAA-589 / NCTC 13251) OX=257313 GN=gltB PE=4 SV=1	glutamate synthase [NADPH] large chain precursor	gltB	BP3753	Cytoplasmic Membrane
Q7W0K7	Glutamate synthase [NADPH] small chain OS=Bordetella pertussis (strain Tohama I / ATCC BAA-589 / NCTC 13251) OX=257313 GN=BP3754 PE=4 SV=1	glutamate synthase [NADPH] small chain precursor	gltD	BP3754	Cytoplasmic
Q7W0K2	Histidinol dehydrogenase OS=Bordetella pertussis (strain Tohama I / ATCC BAA-589 / NCTC 13251) OX=257313 GN=hisD PE=3 SV=1	histidinol dehydrogenase	hisD	BP3768	Cytoplasmic
Q7W0K0	2-C-methyl-D-erythritol 2,4-cyclodiphosphate synthase OS=Bordetella pertussis (strain Tohama I / ATCC BAA-589 / NCTC 13251) OX=257313 GN=ispF PE=3 SV=1	2C-methyl-D-erythritol 2,4-cyclodiphosphate synthase	ispF	BP0866	Cytoplasmic
Q7W0J5	4-hydroxy-3-methylbut-2-enyl diphosphate reductase OS=Bordetella pertussis (strain Tohama I / ATCC BAA-589 / NCTC 13251) OX=257313 GN=ispH PE=3 SV=1	drug tolerance protein	ispH	BP1237	Cytoplasmic
Q7W0I9	Putative lipoate-protein ligase A OS=Bordetella pertussis (strain Tohama I / ATCC BAA-589 / NCTC 13251) OX=257313 GN=BP1297 PE=4 SV=1	lipoate-protein ligase A		BP1297	Cytoplasmic
Q7W0I4	FolC bifunctional protein [includes: folylpolyglutamate synthase and dihydrofolate synthase] OS=Bordetella pertussis (strain Tohama I / ATCC BAA-589 / NCTC 13251) OX=257313 GN=folC PE=3 SV=1	FolC bifunctional protein [includes: folylpolyglutamate synthase and dihydrofolate synthase]	folC	BP1412	Cytoplasmic
Q7W0I3	1-deoxy-D-xylulose 5-phosphate reductoisomerase OS=Bordetella pertussis (strain Tohama I / ATCC BAA-589 / NCTC 13251) OX=257313 GN=dxr PE=3 SV=1	1-deoxy-D-xylulose 5-phosphate reductoisomerase	dxr	BP1425	Unknown
Q7W0H3	Molybdenum cofactor guanylyltransferase OS=Bordetella pertussis (strain Tohama I / ATCC BAA-589 / NCTC 13251) OX=257313 GN=mobA PE=3 SV=1	molybdopterin-guanine dinucleotide biosynthesis protein A	mobA	BP1466	Cytoplasmic
Q7W0F7	4-hydroxy-3-methylbut-2-en-1-yl diphosphate synthase (flavodoxin) OS=Bordetella pertussis (strain Tohama I / ATCC BAA-589 / NCTC 13251) OX=257313 GN=ispG PE=3 SV=1	1-hydroxy-2-methyl-2-(E)-butenyl4-diphosphate synthase	ispG	BP2199	Cytoplasmic
Q7W0F2	Probable geranyltranstransferase OS=Bordetella pertussis (strain Tohama I / ATCC BAA-589 / NCTC 13251) OX=257313 GN=BP2799 PE=3 SV=1	geranyltranstransferase		BP2799	Cytoplasmic
Q7W0E5	Riboflavin synthase alpha chain OS=Bordetella pertussis (strain Tohama I / ATCC BAA-589 / NCTC 13251) OX=257313 GN=ribE PE=4 SV=1	riboflavin synthase alpha chain	ribE	BP2874	Cytoplasmic
Q7W0E3	2-nonaprenyl-3-methyl-6-methoxy-1,4-benzoquinol hydroxylase OS=Bordetella pertussis (strain Tohama I / ATCC BAA-589 / NCTC 13251) OX=257313 GN=coq7 PE=3 SV=1	conserved hypothetical protein		BP3152	Unknown
Q7W0D8	3,4-dihydroxy-2-butanone 4-phosphate synthase OS=Bordetella pertussis (strain Tohama I / ATCC BAA-589 / NCTC 13251) OX=257313 GN=ribB PE=3 SV=1	3,4-dihydroxy-2-butanone 4-phosphate synthase	ribB	BP3484	Cytoplasmic
Q7W0C9	Uncharacterized protein OS=Bordetella pertussis (strain Tohama I / ATCC BAA-589 / NCTC 13251) OX=257313 GN=BP3690 PE=4 SV=1	conserved hypothetical protein		BP3690	Cytoplasmic
Q7W0B5	UbiE/COQ5 methyltransferase family protein OS=Bordetella pertussis (strain Tohama I / ATCC BAA-589 / NCTC 13251) OX=257313 GN=BP3838 PE=4 SV=1	ubiE/COQ5 methyltransferase family protein		BP3838	Cytoplasmic
Q7VX95	Uncharacterized protein OS=Bordetella pertussis (strain Tohama I / ATCC BAA-589 / NCTC 13251) OX=257313 GN=BP0240 PE=1 SV=1	conserved hypothetical protein		BP0240	Cytoplasmic
Q7VX36	Uncharacterized protein OS=Bordetella pertussis (strain Tohama I / ATCC BAA-589 / NCTC 13251) OX=257313 GN=BP0779 PE=4 SV=1	conserved hypothetical protein		BP0779	Cytoplasmic
Q7VX16	Uncharacterized protein OS=Bordetella pertussis (strain Tohama I / ATCC BAA-589 / NCTC 13251) OX=257313 GN=BP1059 PE=4 SV=1	hypothetical protein		BP1059	Unknown
Q7VX06	Uncharacterized protein OS=Bordetella pertussis (strain Tohama I / ATCC BAA-589 / NCTC 13251) OX=257313 GN=BP1747 PE=4 SV=1	conserved hypothetical protein		BP1747	Unknown
Q7VWZ2	Uncharacterized protein OS=Bordetella pertussis (strain Tohama I / ATCC BAA-589 / NCTC 13251) OX=257313 GN=BP1769 PE=4 SV=1	hypothetical protein		BP1769	Cytoplasmic
Q7VWY4	Uncharacterized protein OS=Bordetella pertussis (strain Tohama I / ATCC BAA-589 / NCTC 13251) OX=257313 GN=BP2233 PE=4 SV=1	type III secretion chaperone	(t3ss?)	BP2233	Unknown
Q7VWY1	Uncharacterized protein OS=Bordetella pertussis (strain Tohama I / ATCC BAA-589 / NCTC 13251) OX=257313 GN=BP2651 PE=4 SV=1	conserved hypothetical protein		BP2651	Unknown
Q7VWW9	Uncharacterized protein OS=Bordetella pertussis (strain Tohama I / ATCC BAA-589 / NCTC 13251) OX=257313 GN=BP3084 PE=4 SV=1	conserved hypothetical protein		BP3084	Cytoplasmic
Q7VWW2	Uncharacterized protein OS=Bordetella pertussis (strain Tohama I / ATCC BAA-589 / NCTC 13251) OX=257313 GN=BP3115 PE=4 SV=1	conserved hypothetical protein		BP3115	Cytoplasmic
Q7VWN4	Uncharacterized protein OS=Bordetella pertussis (strain Tohama I / ATCC BAA-589 / NCTC 13251) OX=257313 GN=BP3468 PE=4 SV=1	hypothetical protein		BP3468	Unknown
Q7VWM9	Uncharacterized protein OS=Bordetella pertussis (strain Tohama I / ATCC BAA-589 / NCTC 13251) OX=257313 GN=BP3515 PE=4 SV=1	conserved hypothetical protein		BP3515	Cytoplasmic
Q7VWM5	Uncharacterized protein OS=Bordetella pertussis (strain Tohama I / ATCC BAA-589 / NCTC 13251) OX=257313 GN=BP3731 PE=4 SV=1	conserved hypothetical protein		BP3731	Unknown
Q7VWM4	Cell division protein ZapD OS=Bordetella pertussis (strain Tohama I / ATCC BAA-589 / NCTC 13251) OX=257313 GN=zapD PE=3 SV=1	conserved hypothetical protein		BP3816	Unknown
Q7VUF0	dCTP deaminase OS=Bordetella pertussis (strain Tohama I / ATCC BAA-589 / NCTC 13251) OX=257313 GN=dcd PE=3 SV=1	deoxycytidine triphosphate deaminase	dcd	BP0185	Cytoplasmic
Q7VUE5	Phosphoribosylformylglycinamidine cyclo-ligase OS=Bordetella pertussis (strain Tohama I / ATCC BAA-589 / NCTC 13251) OX=257313 GN=purM PE=3 SV=1	phosphoribosylformylglycinamidine cyclo-ligase	purM	BP0242	Cytoplasmic
Q7VUA5	2-dehydropantoate 2-reductase OS=Bordetella pertussis (strain Tohama I / ATCC BAA-589 / NCTC 13251) OX=257313 GN=BP1360 PE=3 SV=1	ketopantoate reductase		BP1360	Cytoplasmic
Q7VUA1	Amidophosphoribosyltransferase OS=Bordetella pertussis (strain Tohama I / ATCC BAA-589 / NCTC 13251) OX=257313 GN=purF PE=3 SV=1	amidophosphoribosyltransferase	purF	BP1415	Cytoplasmic
Q7VU94	Carbamoyl-phosphate synthase small chain OS=Bordetella pertussis (strain Tohama I / ATCC BAA-589 / NCTC 13251) OX=257313 GN=carA PE=3 SV=1	carbamoyl-phosphate synthase small chain	carA	BP1452	Cytoplasmic
Q7VU92	Carbamoyl-phosphate synthase large chain OS=Bordetella pertussis (strain Tohama I / ATCC BAA-589 / NCTC 13251) OX=257313 GN=carB PE=3 SV=1	carbamoyl-phosphate synthase large chain	carB	BP1453	Unknown
Q7VU85	N5-carboxyaminoimidazole ribonucleotide synthase OS=Bordetella pertussis (strain Tohama I / ATCC BAA-589 / NCTC 13251) OX=257313 GN=purK PE=3 SV=1	phosphoribosylaminoimidazole carboxylase ATPase subunit	purK	BP1527	Cytoplasmic Membrane
Q7VU82	Phosphoribosylamine--glycine ligase OS=Bordetella pertussis (strain Tohama I / ATCC BAA-589 / NCTC 13251) OX=257313 GN=purD PE=3 SV=1	phosphoribosylamine--glycine ligase	purD	BP2309	Cytoplasmic
Q7VU75	CTP synthase OS=Bordetella pertussis (strain Tohama I / ATCC BAA-589 / NCTC 13251) OX=257313 GN=pyrG PE=3 SV=1	CTP synthase	pyrG	BP2389	Cytoplasmic
Q7VU70	Phosphoribosylformylglycinamidine synthase OS=Bordetella pertussis (strain Tohama I / ATCC BAA-589 / NCTC 13251) OX=257313 GN=purL PE=3 SV=1	phosphoribosylformylglycinamidine synthase	purL	BP2668	Cytoplasmic
Q7VU69	Ribonucleoside-diphosphate reductase OS=Bordetella pertussis (strain Tohama I / ATCC BAA-589 / NCTC 13251) OX=257313 GN=nrdA PE=3 SV=1	ribonucleoside-diphosphate reductase alpha chain	nrdA	BP2983	Cytoplasmic
Q7VU60	Ribonucleoside-diphosphate reductase subunit beta OS=Bordetella pertussis (strain Tohama I / ATCC BAA-589 / NCTC 13251) OX=257313 GN=nrdB PE=3 SV=1	ribonucleoside-diphosphate reductase beta chain	nrdB	BP2984	Cytoplasmic
Q7VU19	Formyltetrahydrofolate deformylase OS=Bordetella pertussis (strain Tohama I / ATCC BAA-589 / NCTC 13251) OX=257313 GN=purU PE=3 SV=1	formyltetrahydrofolate deformylase	purU	BP3254	Cytoplasmic
Q7VT04	Uncharacterized protein OS=Bordetella pertussis (strain Tohama I / ATCC BAA-589 / NCTC 13251) OX=257313 GN=BP1151 PE=4 SV=1	conserved hypothetical protein		BP1151	Unknown
Q7VT03	Uncharacterized protein OS=Bordetella pertussis (strain Tohama I / ATCC BAA-589 / NCTC 13251) OX=257313 GN=BP1298 PE=4 SV=1	conserved hypothetical protein		BP1298	Unknown
Q7VSZ9	Uncharacterized protein OS=Bordetella pertussis (strain Tohama I / ATCC BAA-589 / NCTC 13251) OX=257313 GN=BP1305 PE=4 SV=1	conserved hypothetical protein		BP1305	Cytoplasmic
Q7VSZ3	Threonylcarbamoyl-AMP synthase OS=Bordetella pertussis (strain Tohama I / ATCC BAA-589 / NCTC 13251) OX=257313 GN=BP1528 PE=3 SV=1	conserved hypothetical protein		BP1528	Unknown
Q7VSZ1	Guanylate kinase OS=Bordetella pertussis (strain Tohama I / ATCC BAA-589 / NCTC 13251) OX=257313 GN=gmk PE=3 SV=2	guanylate kinase	gmk	BP1578	Cytoplasmic
Q7VSY1	Uncharacterized protein OS=Bordetella pertussis (strain Tohama I / ATCC BAA-589 / NCTC 13251) OX=257313 GN=BP1815 PE=4 SV=1	conserved hypothetical protein		BP1815	Cytoplasmic
P04977	5-oxoprolinase OS=Bordetella pertussis (strain Tohama I / ATCC BAA-589 / NCTC 13251) OX=257313 GN=oplaH PE=4 SV=1	5-oxoprolinase	oplaH	BP1895	Cytoplasmic
Q7VSX3	Putative dioxygenase OS=Bordetella pertussis (strain Tohama I / ATCC BAA-589 / NCTC 13251) OX=257313 GN=BP2333 PE=4 SV=1	dioxygenase		BP2333	Cytoplasmic Membrane
Q7VSW2	UPF0234 protein BP2916 OS=Bordetella pertussis (strain Tohama I / ATCC BAA-589 / NCTC 13251) OX=257313 GN=BP2916 PE=3 SV=1	conserved hypothetical protein		BP2916	Cytoplasmic
P67690	Uncharacterized protein OS=Bordetella pertussis (strain Tohama I / ATCC BAA-589 / NCTC 13251) OX=257313 GN=BP3058 PE=4 SV=1	conserved hypothetical protein		BP3058	Unknown
Q7VST9	Ribosome-binding ATPase YchF OS=Bordetella pertussis (strain Tohama I / ATCC BAA-589 / NCTC 13251) OX=257313 GN=ychF PE=3 SV=1	conserved hypothetical protein		BP3121	Cytoplasmic
Q7VST5	Putative glycosyl transferase OS=Bordetella pertussis (strain Tohama I / ATCC BAA-589 / NCTC 13251) OX=257313 GN=BP3238 PE=4 SV=1	glycosyl transferase		BP3238	Cytoplasmic Membrane
Q7VTD9	DNA-directed RNA polymerase subunit beta' OS=Bordetella pertussis (strain Tohama I / ATCC BAA-589 / NCTC 13251) OX=257313 GN=rpoC PE=3 SV=1	DNA-directed RNA polymerase beta' chain	rpoC	BP0016	Cytoplasmic
Q7VTD7	Poly(A) polymerase I OS=Bordetella pertussis (strain Tohama I / ATCC BAA-589 / NCTC 13251) OX=257313 GN=pcnB PE=3 SV=1	poly(A) polymerase	pcnB	BP0239	Cytoplasmic
Q7VTD6	Transcription-repair-coupling factor OS=Bordetella pertussis (strain Tohama I / ATCC BAA-589 / NCTC 13251) OX=257313 GN=mfd PE=3 SV=1	transcription-repair coupling factor	mfd	BP0864	Cytoplasmic
Q7VTD3	Protein tex OS=Bordetella pertussis (strain Tohama I / ATCC BAA-589 / NCTC 13251) OX=257313 GN=tex PE=4 SV=2	transcription accessory protein	tex	BP1144	Cytoplasmic
Q7VTD2	Probable LacI-family transcriptional regulator OS=Bordetella pertussis (strain Tohama I / ATCC BAA-589 / NCTC 13251) OX=257313 GN=BP1355 PE=4 SV=1	LacI-family transcriptional regulator		BP1355	Cytoplasmic
Q7VTD1	RNA polymerase sigma factor RpoD OS=Bordetella pertussis (strain Tohama I / ATCC BAA-589 / NCTC 13251) OX=257313 GN=rpoD PE=3 SV=1	RNA polymerase sigma factor 70	rpoD	BP2184	Cytoplasmic
Q7VTD0	Anti-sigma factor antagonist OS=Bordetella pertussis (strain Tohama I / ATCC BAA-589 / NCTC 13251) OX=257313 GN=BP2226 PE=3 SV=1	anti-sigma factor antagonist	btrV	BP2226	Unknown
Q7VTC8	Putative RNA polymerase sigma factor OS=Bordetella pertussis (strain Tohama I / ATCC BAA-589 / NCTC 13251) OX=257313 GN=brpL PE=3 SV=1	RNA polymerase sigma factor	brpL	BP2234	Cytoplasmic
Q7VTC7	Uncharacterized protein OS=Bordetella pertussis (strain Tohama I / ATCC BAA-589 / NCTC 13251) OX=257313 GN=BP3002 PE=4 SV=1	conserved hypothetical protein		BP3002	Cytoplasmic
Q7VTC6	CCA-adding enzyme OS=Bordetella pertussis (strain Tohama I / ATCC BAA-589 / NCTC 13251) OX=257313 GN=cca PE=3 SV=1	tRNA nucleotidyltransferase	cca	BP3059	Cytoplasmic
Q7VTC4	tRNA threonylcarbamoyladenosine dehydratase	conserved hypothetical protein		BP3248	Cytoplasmic
P0A4H2	Putative substrate-CoA ligase OS=Bordetella pertussis (strain Tohama I / ATCC BAA-589 / NCTC 13251) OX=257313 GN=BP0624 PE=4 SV=1	substrate-CoA ligase		BP0624	Cytoplasmic
P33409	Probable acyl-CoA dehydrogenase OS=Bordetella pertussis (strain Tohama I / ATCC BAA-589 / NCTC 13251) OX=257313 GN=BP0625 PE=3 SV=1	acyl-CoA dehydrogenase		BP0625	Cytoplasmic
P33410	High-affinity choline transport protein OS=Bordetella pertussis (strain Tohama I / ATCC BAA-589 / NCTC 13251) OX=257313 GN=betT PE=3 SV=1	high-affinity choline transport protein	betT	BP0831	Cytoplasmic Membrane
P35077	Probable acyl-CoA dehydrogenase OS=Bordetella pertussis (strain Tohama I / ATCC BAA-589 / NCTC 13251) OX=257313 GN=BP1445 PE=3 SV=1	acyl-CoA dehydrogenase		BP1445	Cytoplasmic
Q7VXA8	Putative AMP-binding protein OS=Bordetella pertussis (strain Tohama I / ATCC BAA-589 / NCTC 13251) OX=257313 GN=BP2377 PE=4 SV=1	AMP-binding protein		BP2377	Cytoplasmic
Q7VX99	Acyl carrier protein OS=Bordetella pertussis (strain Tohama I / ATCC BAA-589 / NCTC 13251) OX=257313 GN=BP2991 PE=4 SV=1	acyl carrier protein		BP2991	Unknown
Q7VX97	Putative sulfatase OS=Bordetella pertussis (strain Tohama I / ATCC BAA-589 / NCTC 13251) OX=257313 GN=BP3136 PE=4 SV=1	sulfatase		BP3136	Cytoplasmic Membrane
Q7VYD4	Putative glutamate--cysteine ligase 2 OS=Bordetella pertussis (strain Tohama I / ATCC BAA-589 / NCTC 13251) OX=257313 GN=BP0598 PE=3 SV=1	conserved hypothetical protein		BP0598	Cytoplasmic
Q7VWL4	Integrase OS=Bordetella pertussis (strain Tohama I / ATCC BAA-589 / NCTC 13251) OX=257313 GN=BP0502 PE=4 SV=1	integrase		BP0502	Cytoplasmic

## Sheet: Sheet2
List of Differentially Expressed Proteins Biofilm culture condition (downregulated)
Description		locus tag	gene	Location
Probable hydrolase OS=Bordetella pertussis (strain Tohama I / ATCC BAA-589 / NCTC 13251) OX=257313 GN=BP0700 PE=4 SV=1	hydrolase	BP0700	-	Cytoplasmic
Carboxynorspermidine/carboxyspermidine decarboxylase OS=Bordetella pertussis (strain Tohama I / ATCC BAA-589 / NCTC 13251) OX=257313 GN=nspC PE=3 SV=1	carboxynorspermidine decarboxylase	BP0731	nspC	Cytoplasmic
Putative glutathione transferase OS=Bordetella pertussis (strain Tohama I / ATCC BAA-589 / NCTC 13251) OX=257313 GN=BP1300 PE=3 SV=1	glutathione transferase	BP1300	-	Cytoplasmic
Putative oxidoreductase OS=Bordetella pertussis (strain Tohama I / ATCC BAA-589 / NCTC 13251) OX=257313 GN=BP1581 PE=3 SV=1	oxidoreductase	BP1581	-	Unknown
Glutathione S-transferase OS=Bordetella pertussis (strain Tohama I / ATCC BAA-589 / NCTC 13251) OX=257313 GN=gst PE=4 SV=1	glutathione S-transferase	BP1664	gst	Cytoplasmic
Uncharacterized protein OS=Bordetella pertussis (strain Tohama I / ATCC BAA-589 / NCTC 13251) OX=257313 GN=BP2532 PE=4 SV=1	conserved hypothetical protein	BP2532	-	Cytoplasmic
Uncharacterized protein OS=Bordetella pertussis (strain Tohama I / ATCC BAA-589 / NCTC 13251) OX=257313 GN=BP2703 PE=4 SV=1	hypothetical protein	BP2703	-	Unknown
Putative thiolase OS=Bordetella pertussis (strain Tohama I / ATCC BAA-589 / NCTC 13251) OX=257313 GN=BP2759 PE=3 SV=1	thiolase	BP2759	-	Cytoplasmic
Putative short-chain dehydrogenase OS=Bordetella pertussis (strain Tohama I / ATCC BAA-589 / NCTC 13251) OX=257313 GN=BP2841 PE=4 SV=1	short-chain dehydrogenase	BP2841	-	Cytoplasmic
Putative alcohol dehydrogenase OS=Bordetella pertussis (strain Tohama I / ATCC BAA-589 / NCTC 13251) OX=257313 GN=BP2864 PE=4 SV=1	alcohol dehydrogenase	BP2864	-	Cytoplasmic Membrane
S-adenosylmethionine synthase OS=Bordetella pertussis (strain Tohama I / ATCC BAA-589 / NCTC 13251) OX=257313 GN=metK PE=3 SV=1	S-adenosylmethionine synthetase	BP3071	metK	Cytoplasmic
Uncharacterized protein OS=Bordetella pertussis (strain Tohama I / ATCC BAA-589 / NCTC 13251) OX=257313 GN=BP3328 PE=4 SV=1	conserved hypothetical protein	BP3328	-	Unknown
Putative D-isomer specific 2-hydroxyacid dehydrogenase OS=Bordetella pertussis (strain Tohama I / ATCC BAA-589 / NCTC 13251) OX=257313 GN=BP3543 PE=3 SV=1	D-isomer specific 2-hydroxyacid dehydrogenase	BP3543	-	Cytoplasmic
S-(hydroxymethyl)glutathione dehydrogenase OS=Bordetella pertussis (strain Tohama I / ATCC BAA-589 / NCTC 13251) OX=257313 GN=adhI PE=3 SV=1	alcohol dehydrogenase class III	BP3751	adhI	Cytoplasmic
3-oxoadipate enol-lactone hydrolase OS=Bordetella pertussis (strain Tohama I / ATCC BAA-589 / NCTC 13251) OX=257313 GN=catD2 PE=4 SV=1	3-oxoadipate enol-lactone hydrolase	BP0225	catD2	Cytoplasmic
Putative L-lactate dehydrogenase OS=Bordetella pertussis (strain Tohama I / ATCC BAA-589 / NCTC 13251) OX=257313 GN=ldh PE=3 SV=1	L-lactate dehydrogenase	BP0379	ldh	Cytoplasmic
4,5-dihydroxyphthalate decarboxylase OS=Bordetella pertussis (strain Tohama I / ATCC BAA-589 / NCTC 13251) OX=257313 GN=BP0683 PE=4 SV=1	4,5-dihydroxyphthalate decarboxylase	BP0683	-	Cytoplasmic
Triosephosphate isomerase OS=Bordetella pertussis (strain Tohama I / ATCC BAA-589 / NCTC 13251) OX=257313 GN=tpiA PE=3 SV=1	triosephosphate isomerase	BP0801	tpi	Cytoplasmic
Fructose-1,6-bisphosphatase class 1 OS=Bordetella pertussis (strain Tohama I / ATCC BAA-589 / NCTC 13251) OX=257313 GN=fbp PE=3 SV=1	fructose-1,6-bisphosphatase	BP0868	fbp	Cytoplasmic
Putative tautomerase OS=Bordetella pertussis (strain Tohama I / ATCC BAA-589 / NCTC 13251) OX=257313 GN=BP2058 PE=3 SV=1	tautomerase	BP2058	-	Unknown
ATP synthase subunit delta OS=Bordetella pertussis (strain Tohama I / ATCC BAA-589 / NCTC 13251) OX=257313 GN=atpH PE=3 SV=1	ATP synthase delta chain	BP3285	atpH	Cytoplasmic
ATP synthase subunit alpha OS=Bordetella pertussis (strain Tohama I / ATCC BAA-589 / NCTC 13251) OX=257313 GN=atpA PE=3 SV=1	ATP synthase alpha chain	BP3286	atpA	Cytoplasmic
ATP synthase gamma chain OS=Bordetella pertussis (strain Tohama I / ATCC BAA-589 / NCTC 13251) OX=257313 GN=atpG PE=3 SV=1	ATP synthase gamma chain	BP3287	atpG	Cytoplasmic
3-oxoadipate CoA-transferase subunit A OS=Bordetella pertussis (strain Tohama I / ATCC BAA-589 / NCTC 13251) OX=257313 GN=catI PE=4 SV=1	3-oxoadipate CoA-transferase subunit A	BP0221	catI	Cytoplasmic
ATP synthase subunit beta OS=Bordetella pertussis (strain Tohama I / ATCC BAA-589 / NCTC 13251) OX=257313 GN=atpD PE=3 SV=1	ATP synthase beta chain	BP3288	atpD	Cytoplasmic
Putative sulfite reductase OS=Bordetella pertussis (strain Tohama I / ATCC BAA-589 / NCTC 13251) OX=257313 GN=cysI PE=4 SV=1	sulfite reductase	BP3432	cysI	Cytoplasmic
Malate synthase G OS=Bordetella pertussis (strain Tohama I / ATCC BAA-589 / NCTC 13251) OX=257313 GN=glcB PE=3 SV=1	malate synthase G	BP3680	glc	Cytoplasmic
Putative exported protein OS=Bordetella pertussis (strain Tohama I / ATCC BAA-589 / NCTC 13251) OX=257313 GN=BP0385 PE=4 SV=1	exported protein	BP0385	MetQMet transport	Cytoplasmic Membrane
Autotransporter OS=Bordetella pertussis (strain Tohama I / ATCC BAA-589 / NCTC 13251) OX=257313 GN=BP0529 PE=4 SV=1	autotransporter	BP0529	*	Extracellular
Putative exported protein OS=Bordetella pertussis (strain Tohama I / ATCC BAA-589 / NCTC 13251) OX=257313 GN=BP0641 PE=4 SV=1	Tripartite tricarboxylate transporter family receptor	BP0641	-	Periplasmic
Outer membrane porin protein BP0840 OS=Bordetella pertussis (strain Tohama I / ATCC BAA-589 / NCTC 13251) OX=257313 GN=BP0840 PE=1 SV=1	outer membrane porin protein precursor	BP0840	-	Outer Membrane
Putative exported protein OS=Bordetella pertussis (strain Tohama I / ATCC BAA-589 / NCTC 13251) OX=257313 GN=BP1561 PE=4 SV=1	exported protein	BP1561	-	Outer Membrane
Putative exported protein OS=Bordetella pertussis (strain Tohama I / ATCC BAA-589 / NCTC 13251) OX=257313 GN=BP1723 PE=4 SV=1	exported protein	BP1723	-	Periplasmic
Putative exported protein OS=Bordetella pertussis (strain Tohama I / ATCC BAA-589 / NCTC 13251) OX=257313 GN=BP1736 PE=4 SV=1	exported protein	BP1736	-	Periplasmic
Outer-membrane lipoprotein carrier protein OS=Bordetella pertussis (strain Tohama I / ATCC BAA-589 / NCTC 13251) OX=257313 GN=lolA PE=3 SV=1	exported protein	BP2472	-	Periplasmic
Lipoprotein OS=Bordetella pertussis (strain Tohama I / ATCC BAA-589 / NCTC 13251) OX=257313 GN=BP2818 PE=3 SV=1	exported protein	BP2818	-	Cytoplasmic Membrane
Putative integral membrane protein OS=Bordetella pertussis (strain Tohama I / ATCC BAA-589 / NCTC 13251) OX=257313 GN=BP2927 PE=4 SV=1	integral membrane protein	BP2927	-	Cytoplasmic Membrane
Putative exported solute binding protein OS=Bordetella pertussis (strain Tohama I / ATCC BAA-589 / NCTC 13251) OX=257313 GN=BP2963 PE=3 SV=1	exported solute binding protein	BP2963	-	Unknown
Putative lipoprotein OS=Bordetella pertussis (strain Tohama I / ATCC BAA-589 / NCTC 13251) OX=257313 GN=pcp PE=4 SV=1	lipoprotein	BP2992	pcp	Outer Membrane
Putative membrane protein OS=Bordetella pertussis (strain Tohama I / ATCC BAA-589 / NCTC 13251) OX=257313 GN=BP3522 PE=4 SV=1	membrane protein	BP3522	-	Cytoplasmic Membrane
Probable ornithine cyclodeaminase OS=Bordetella pertussis (strain Tohama I / ATCC BAA-589 / NCTC 13251) OX=257313 GN=BP0354 PE=1 SV=1	ornithine cyclodeaminase	BP0354	-	Cytoplasmic
Cysteine synthase OS=Bordetella pertussis (strain Tohama I / ATCC BAA-589 / NCTC 13251) OX=257313 GN=cysM PE=3 SV=1	cysteine synthase B	BP0958	cysM	Cytoplasmic
3-isopropylmalate dehydrogenase OS=Bordetella pertussis (strain Tohama I / ATCC BAA-589 / NCTC 13251) OX=257313 GN=leuB PE=3 SV=1	3-isopropylmalate dehydrogenase	BP1483	leuB	Cytoplasmic
Serine acetyltransferase OS=Bordetella pertussis (strain Tohama I / ATCC BAA-589 / NCTC 13251) OX=257313 GN=srpH PE=4 SV=1	serine acetyltransferase	BP1972	srpH	Cytoplasmic
Omega-amino acid--pyruvate aminotransferase OS=Bordetella pertussis (strain Tohama I / ATCC BAA-589 / NCTC 13251) OX=257313 GN=BP3157 PE=3 SV=1	omega-amino acid--pyruvate aminotransferase	BP3157	-	Cytoplasmic
Imidazoleglycerol-phosphate dehydratase OS=Bordetella pertussis (strain Tohama I / ATCC BAA-589 / NCTC 13251) OX=257313 GN=hisB PE=3 SV=2	imidazoleglycerol-phosphate dehydratase	BP3770	hisB	Cytoplasmic
Arginine biosynthesis bifunctional protein ArgJ OS=Bordetella pertussis (strain Tohama I / ATCC BAA-589 / NCTC 13251) OX=257313 GN=argJ PE=3 SV=1	arginine biosynthesis bifunctional protein	BP3807	argJ	Cytoplasmic
Uncharacterized protein OS=Bordetella pertussis (strain Tohama I / ATCC BAA-589 / NCTC 13251) OX=257313 GN=BP1806 PE=4 SV=1	hypothetical protein	BP1806	-	Cytoplasmic
Uncharacterized protein OS=Bordetella pertussis (strain Tohama I / ATCC BAA-589 / NCTC 13251) OX=257313 GN=BP2411 PE=4 SV=1	conserved hypothetical protein	BP2411	-	Unknown
Uncharacterized protein OS=Bordetella pertussis (strain Tohama I / ATCC BAA-589 / NCTC 13251) OX=257313 GN=BP2815 PE=3 SV=1	hypothetical protein	BP2815	-	Unknown
Pyridoxal phosphate homeostasis protein OS=Bordetella pertussis (strain Tohama I / ATCC BAA-589 / NCTC 13251) OX=257313 GN=BP1320 PE=3 SV=1	conserved hypothetical protein	BP1320	-	Cytoplasmic
Uncharacterized protein OS=Bordetella pertussis (strain Tohama I / ATCC BAA-589 / NCTC 13251) OX=257313 GN=BP2863 PE=4 SV=1	conserved hypothetical protein	BP2863	-	Cytoplasmic
Putative cyclase OS=Bordetella pertussis (strain Tohama I / ATCC BAA-589 / NCTC 13251) OX=257313 GN=BP3130 PE=4 SV=1	cyclase	BP3130	-	Cytoplasmic
Uncharacterized protein OS=Bordetella pertussis (strain Tohama I / ATCC BAA-589 / NCTC 13251) OX=257313 GN=BP3801 PE=4 SV=1	conserved hypothetical protein	BP3801	-	Cytoplasmic
Superoxide dismutase [Fe] OS=Bordetella pertussis (strain Tohama I / ATCC BAA-589 / NCTC 13251) OX=257313 GN=sodB PE=3 SV=2	superoxide dismutase	BP2761	sodB	Periplasmic
Transcriptional regulator MraZ OS=Bordetella pertussis (strain Tohama I / ATCC BAA-589 / NCTC 13251) OX=257313 GN=mraZ PE=3 SV=1	conserved hypothetical protein	BP3031	mraZ	Cytoplasmic
ATP-dependent protease subunit HslV OS=Bordetella pertussis (strain Tohama I / ATCC BAA-589 / NCTC 13251) OX=257313 GN=hslV PE=3 SV=1	ATP-dependent protease heat shock protein	BP3086	hslV	Cytoplasmic
Antioxidant protein OS=Bordetella pertussis (strain Tohama I / ATCC BAA-589 / NCTC 13251) OX=257313 GN=BP0965 PE=4 SV=1	antioxidant protein	BP0965	-	Cytoplasmic
Alkyl hydroperoxide reductase AhpD OS=Bordetella pertussis (strain Tohama I / ATCC BAA-589 / NCTC 13251) OX=257313 GN=ahpD PE=3 SV=1	antioxidant protein	BP3551	ahpD	Unknown
Catalase OS=Bordetella pertussis (strain Tohama I / ATCC BAA-589 / NCTC 13251) OX=257313 GN=katA PE=1 SV=1	catalase	BP3852	katA	Periplasmic
Amino acid-binding periplasmic protein OS=Bordetella pertussis (strain Tohama I / ATCC BAA-589 / NCTC 13251) OX=257313 GN=BP0558 PE=3 SV=1	amino acid-binding periplasmic protein	BP0558	-	Periplasmic
Sulfate-binding protein OS=Bordetella pertussis (strain Tohama I / ATCC BAA-589 / NCTC 13251) OX=257313 GN=sbp PE=4 SV=1	sulfate-binding protein precursor	BP0966	sbp	Periplasmic
Putative extracellular solute-binding protein OS=Bordetella pertussis (strain Tohama I / ATCC BAA-589 / NCTC 13251) OX=257313 GN=BP1529 PE=4 SV=1	extracellular solute-binding protein	BP1529	-	Periplasmic
Bacterioferritin OS=Bordetella pertussis (strain Tohama I / ATCC BAA-589 / NCTC 13251) OX=257313 GN=bfr PE=3 SV=1	bacterioferritin	BP0174	bfr	Cytoplasmic
Spermidine/putrescine import ATP-binding protein PotA OS=Bordetella pertussis (strain Tohama I / ATCC BAA-589 / NCTC 13251) OX=257313 GN=potA PE=3 SV=1	polyamine transport ATP-binding protein	BP2347	potA	Cytoplasmic Membrane
Putative ABC transporter periplasmic amino acid-binding protein OS=Bordetella pertussis (strain Tohama I / ATCC BAA-589 / NCTC 13251) OX=257313 GN=BP3831 PE=3 SV=1	ABC transporter periplasmic amino acid-binding protein	BP3831	-	Periplasmic
Type III pantothenate kinase OS=Bordetella pertussis (strain Tohama I / ATCC BAA-589 / NCTC 13251) OX=257313 GN=coaX PE=3 SV=1	Bvg accessory factor	BP0097	baf, coaX	Cytoplasmic
Putative transcriptional regulator (MarR family) OS=Bordetella pertussis (strain Tohama I / ATCC BAA-589 / NCTC 13251) OX=257313 GN=BP2286 PE=4 SV=1	transcriptional regulator (MarR family)	BP2286	-	Cytoplasmic
RNA polymerase-binding transcription factor DksA OS=Bordetella pertussis (strain Tohama I / ATCC BAA-589 / NCTC 13251) OX=257313 GN=dksA PE=3 SV=1	dnaK suppressor protein	BP3085	dksA	Cytoplasmic
Two component response regulator OS=Bordetella pertussis (strain Tohama I / ATCC BAA-589 / NCTC 13251) OX=257313 GN=ompR PE=4 SV=1	two component response regulator	BP3222	kmt, OmpR	Cytoplasmic
DNA-binding protein OS=Bordetella pertussis (strain Tohama I / ATCC BAA-589 / NCTC 13251) OX=257313 GN=fis PE=3 SV=1	DNA-binding protein	BP3415	fis	Cytoplasmic
Gamma-glutamyltranspeptidase OS=Bordetella pertussis (strain Tohama I / ATCC BAA-589 / NCTC 13251) OX=257313 GN=ggt PE=4 SV=1	gamma-glutamyltranspeptidase	BP0252	ggt	Periplasmic
Aspartate 1-decarboxylase OS=Bordetella pertussis (strain Tohama I / ATCC BAA-589 / NCTC 13251) OX=257313 GN=panD PE=3 SV=1	aspartate 1-decarboxylase precursor	BP1816	panD	Cytoplasmic
7,8-dihydroneopterin aldolase OS=Bordetella pertussis (strain Tohama I / ATCC BAA-589 / NCTC 13251) OX=257313 GN=folB PE=3 SV=1	dihydroneopterin aldolase	BP3274	folB	Cytoplasmic
Putative phosphomethylpyrimidine kinase OS=Bordetella pertussis (strain Tohama I / ATCC BAA-589 / NCTC 13251) OX=257313 GN=thiD PE=4 SV=1	phosphomethylpyrimidine kinase	BP3598	thiD	Unknown
Chaperone protein ClpB OS=Bordetella pertussis (strain Tohama I / ATCC BAA-589 / NCTC 13251) OX=257313 GN=clpB PE=3 SV=1	ATP-dependent protease, ATPase subunit	BP1198	clpB	Cytoplasmic
ATP-dependent Clp protease proteolytic subunit OS=Bordetella pertussis (strain Tohama I / ATCC BAA-589 / NCTC 13251) OX=257313 GN=clpP PE=3 SV=1	ATP-dependent Clp protease proteolytic subunit	BP1775	clpP	Cytoplasmic
Bifunctional hemolysin/adenylate cyclase OS=Bordetella pertussis (strain Tohama I / ATCC BAA-589 / NCTC 13251) OX=257313 GN=cya PE=1 SV=1	bifunctional hemolysin-adenylate cyclase precursor	BP0760	cya	Extracellular
Putative Xaa-Pro aminopeptidase OS=Bordetella pertussis (strain Tohama I / ATCC BAA-589 / NCTC 13251) OX=257313 GN=BP3411 PE=3 SV=1	Xaa-Pro aminopeptidase	BP3411	-	Cytoplasmic
UPF0337 protein BP1738 OS=Bordetella pertussis (strain Tohama I / ATCC BAA-589 / NCTC 13251) OX=257313 GN=BP1738 PE=3 SV=1	conserved hypothetical protein	BP1738	-	Unknown
Uncharacterized protein OS=Bordetella pertussis (strain Tohama I / ATCC BAA-589 / NCTC 13251) OX=257313 GN=BP2865 PE=4 SV=1	conserved hypothetical protein	BP2865	-	Unknown
Uncharacterized protein OS=Bordetella pertussis (strain Tohama I / ATCC BAA-589 / NCTC 13251) OX=257313 GN=BP3465 PE=4 SV=1	conserved hypothetical protein	BP3465	-	Cytoplasmic
Recombination-associated protein RdgC OS=Bordetella pertussis (strain Tohama I / ATCC BAA-589 / NCTC 13251) OX=257313 GN=rdgC PE=3 SV=1	conserved hypothetical protein	BP2561	rdgC	Cytoplasmic
Putative enoyl-CoA hydratase OS=Bordetella pertussis (strain Tohama I / ATCC BAA-589 / NCTC 13251) OX=257313 GN=BP3277 PE=3 SV=1	enoyl-CoA hydratase	BP3277	-	Cytoplasmic
RNA-binding protein Hfq OS=Bordetella pertussis (strain Tohama I / ATCC BAA-589 / NCTC 13251) OX=257313 GN=hfq PE=3 SV=1	RNA-binding regulatory protein	BP2193	hfq	Cytoplasmic
Uncharacterized protein OS=Bordetella pertussis (strain Tohama I / ATCC BAA-589 / NCTC 13251) OX=257313 GN=BP3584 PE=4 SV=1	conserved hypothetical protein	BP3584	-	Cytoplasmic
